# Supplementary material for: Biomarkers of NRF2 signalling: Current status and future challenges
Source: Redox Biol. 2024 Mar 30;72:103134. doi: 10.1016/j.redox.2024.103134 (PMC11046063; doi:10.1016/j.redox.2024.103134)
Supplement: Multimedia component 1 [file mmc1.xlsx]

## Sheet: Summary table
Marker	Nrf2 target - ChIP	Basal expression sensitive to Nrf2 modulation			Nrf2-dependent modulation by pharmacological/genetic stimuli				Total categories	ChIP	Basal	Activated	All 3 categories	3 categories and ≥3 papers overall	≥3 papers ChIP, ≥3 papers basal, ≥3 papers activated	≥10 cell types/tissues
		Altered in Nrf2 KO vs. WT animals	Altered in Nrf2 activated (e.g. Nrf2E79Q, not Keap1 KO/KD) vs. WT animals	Altered in Nrf2 KO/siRNA/ shRNA/CRISPR vs. normal cells	Altered by Nrf2 activator in WT but not Nrf2 KO animals	Altered by Nrf2 activator in WT but not Nrf2 KO/siRNA/shRNA/CRISPR cells	Altered in Keap1 KO/KD animals but not when crossed with Nrf2 KO animals	Altered in Keap1 KO/KD/siRNA/shRNA/CRISPR cells but not with concomitant knockdown/out of Nrf2
GCLC	Ref 23, 44, 47, 102, 113, 147, 150, 163, 195	Ref 119, 122, 123, 124	Ref 1, 2, 3, 7, 10, 11	Ref 27, 29	Ref 119, 122, 215, 220, 238	Ref 84, 221, 223, 225	Ref 236	Ref 82	8	1	3	4	Yes	Yes	Yes	Yes
TXNRD1	Ref 23, 24, 44, 74, 102, 163, 164, 183	Ref 121, 122, 123, 124, 125, 161	Ref 1, 3, 6	Ref 237	Ref 122, 238	Ref 227	Ref 236	Ref 82	8	1	3	4	Yes	Yes	Yes	Yes
GCLM	Ref 23, 44, 188	Ref 117, 118, 125, 161	Ref 1, 2, 3, 5, 6, 7, 10, 11	Ref 27, 29	Ref 118, 216, 238	Ref 225	Ref 236		7	1	3	3	Yes	Yes	Yes	Yes
NQO1	Ref 16, 23, 24, 26, 36, 37, 40, 41, 42, 44, 45, 48, 49, 54, 59, 64, 74, 77, 80, 81, 85, 86, 88, 90, 101, 108, 111, 127, 134, 135, 138, 151, 163, 165, 168, 169, 172, 182, 187, 207, 209, 210	Ref 118, 119, 120, 123, 125, 161	Ref 1, 2, 3, 4, 5, 6, 7, 8, 9, 10, 11, 12, 13	Ref 27, 29, 237	Ref 29, 118, 119, 120, 216, 217, 219, 220, 238	Ref 222, 224, 227	Ref 37, 84, 236		7	1	3	3	Yes	Yes	Yes	Yes
SRXN1	Ref 23, 24, 44, 69, 74	Ref 118, 122, 125	Ref 1, 3, 9, 10, 13	Ref 237	Ref 118, 122, 238		Ref 236	Ref 82	7	1	3	3	Yes	Yes	Yes	Yes
HMOX1	Ref 16, 26, 44, 45, 52, 54, 55, 57, 58, 67, 70, 76, 78, 90, 94, 101, 102, 103, 109, 112, 113, 130, 132, 137, 141, 153, 154, 163, 164, 172, 174, 179, 180, 185, 186, 189, 193, 201, 209	Ref 116, 117		Ref 27, 29, 237	Ref 29, 216, 217, 219, 220, 238	Ref 22, 57, 222, 224, 226,229, 230, 231, 232, 233			5	1	2	2	Yes	Yes	Yes	Yes
ABCC4	Ref 63, 80, 95, 127, 181	Ref 122	Ref 1, 9		Ref 122, 238		Ref 236		5	1	2	2	Yes	Yes	Yes
GSR	Ref 23, 44, 75	Ref 123, 125	Ref 1, 2, 3, 4	Ref 237	Ref 216			Ref 82	6	1	3	2	Yes	Yes
PIR	Ref 23, 44	Ref 118	Ref 4	Ref 237	Ref 118, 238		Ref 236		6	1	3	2	Yes	Yes
PRDX1	Ref 40, 44, 102	Ref 117, 123	Ref 1, 6	Ref 237			Ref 84	Ref 83	6	1	3	2	Yes	Yes
SLC7A11	Ref 17, 18, 23, 100	Ref 125	Ref 10, 12	Ref 162		Ref 233	Ref 236		6	1	3	2	Yes	Yes
EPHX1	Ref 74, 196	Ref 118, 119, 123		Ref 237	Ref 118, 119		Ref 236		5	1	2	2	Yes	Yes
CES1	Ref 23, 171	Ref 119, 124, 125, 158, 159		Ref 237	Ref 119		Ref 236		5	1	2	2	Yes	Yes
SOD1	Ref 73, 102, 178	Ref 120, 122		Ref 237	Ref 122	Ref 222			5	1	2	2	Yes	Yes
G6PD	Ref 45, 203	Ref 124	Ref 1, 12	Ref 237	Ref 238		Ref 236	Ref 82	7	1	3	3	Yes	Yes
GBE1	Ref 37	Ref 121, 122	Ref 12	Ref 237	Ref 122		Ref 37		6	1	3	2	Yes	Yes
CAT	Ref 178	Ref 118, 124	Ref 1, 2, 3, 10		Ref 118, 216		Ref 236		5	1	2	2	Yes	Yes
GSTM1	Ref 24	Ref 118, 119, 120, 122, 123, 124, 156, 158, 159, 238	Ref 1, 3, 4, 8, 12		Ref 118, 119, 122		Ref 236		5	1	2	2	Yes	Yes
FTL	Ref 102	Ref 117, 124	Ref 1	Ref 237				Ref 82	5	1	3	1	Yes	Yes
GSTA4	Ref 24, 208, 209	Ref 119, 123, 124	Ref 1, 3, 7, 8, 10	Ref 237	Ref 219				5	1	3	1	Yes	Yes
PTGR1	Ref 23		Ref 1, 10	Ref 237	Ref 238		Ref 236		5	1	2	2	Yes	Yes
TXN	Ref 36, 44, 59, 81, 164, 202	Ref 123	Ref 1, 3	Ref 237				Ref 83	5	1	3	1	Yes	Yes
UGDH	Ref 23	Ref 119, 123		Ref 237	Ref 119	Ref 238			5	1	2	2	Yes	Yes
ABCC3	Ref 99, 80, 89, 127		Ref 1, 10		Ref 238		Ref 236		4	1	1	2	Yes	Yes
AOX1	Ref 86	Ref 122, 123, 124, 238			Ref 122		Ref 236		4	1	1	2	Yes	Yes
FTH1	Ref 44, 128, 175, 184, 197, 198		Ref 1	Ref 237				Ref 82	4	1	2	1	Yes	Yes
GPX4	Ref 205	Ref 158	Ref 1			Ref 230, 233			4	1	2	1	Yes	Yes
GSTA2	Ref 115	Ref 123, 125	Ref 1, 3, 4, 7, 8, 9		Ref 215				4	1	2	1	Yes	Yes
GSTP1	Ref 105	Ref 119, 120			Ref 119, 218, 220		Ref 236		4	1	1	2	Yes	Yes
SQSTM1	Ref 16, 26, 35, 44, 54, 74, 102, 170		Ref 1	Ref 26, 237		Ref 26			4	1	2	1	Yes	Yes
TALDO1	Ref 44	Ref 117	Ref 3, 4		Ref 216				4	1	2	1	Yes	Yes
HTATIP2	Ref 44, 102			Ref 237	Ref 238		Ref 236		4	1	1	2	Yes	Yes
MAFG	Ref 44, 102, 110			Ref 237	Ref 238			Ref 82	4	1	1	2	Yes	Yes
OSGIN1	Ref 23, 44			Ref 237	Ref 29		Ref 236		4	1	1	2	Yes	Yes
CYP2A6	Ref 114	Ref 118, 119, 122			Ref 118, 119, 122				3	1	1	1	Yes	Yes
ABCC2	Ref 23, 95	Ref 118			Ref 118				3	1	1	1	Yes	Yes
CYP1A2	Ref 74	Ref 119, 123			Ref 119				3	1	1	1	Yes	Yes
GPX2	Ref 78	Ref 122, 124, 125			Ref 122, 220				3	1	1	1	Yes	Yes
NFE2L2	Ref 54, 136	Ref 144				Ref 222, 230, 152, 231, 234			3	1	1	1	Yes	Yes
ABCB6	Ref 23			Ref 237			Ref 236		3	1	1	1	Yes	Yes
ATG2B	Ref 26			Ref 26		Ref 26			3	1	1	1	Yes
ATG3	Ref 26			Ref 26		Ref 26			3	1	1	1	Yes
ATG4D	Ref 26			Ref 26		Ref 26			3	1	1	1	Yes
ATG5	Ref 26			Ref 26		Ref 26			3	1	1	1	Yes
ATG7	Ref 26			Ref 26		Ref 26			3	1	1	1	Yes
CALCOCO2	Ref 26			Ref 26		Ref 26			3	1	1	1	Yes
GABARAPL1	Ref 26, 44			Ref 26		Ref 26			3	1	1	1	Yes
ULK1	Ref 26			Ref 26		Ref 26			3	1	1	1	Yes
CBR1		Ref 118, 120, 156	Ref 1	Ref 237	Ref 118		Ref 236		5	0	3	2
ALDH3A1		Ref 125	Ref 1, 10	Ref 237			Ref 236		4	0	3	1
CBR3		Ref 122, 123	Ref 1, 9, 10	Ref 237	Ref 122				4	0	3	1
GSTA3		Ref 118, 119, 120, 238	Ref 1, 3, 4, 5, 10		Ref 118, 215, 218, 238		Ref 236		4	0	2	2
GSTM3		Ref 119, 122, 123	Ref 1, 3, 9		Ref 119, 122		Ref 236		4	0	2	2
ME1	Ref 44	Ref 119, 120	Ref 1, 12	Ref 237					4	1	3	0
TKT	Ref 203	Ref 117	Ref 12	Ref 237					4	1	3	0
UGT1A6		Ref 119, 124	Ref 10	Ref 237	Ref 119, 220				4	0	3	1
ALDH1A1		Ref 119, 120		Ref 237	Ref 218				3	0	2	1
ALDH1L1		Ref 119		Ref 237			Ref 236		3	0	2	1
ENTPD5		Ref 118, 119			Ref 118, 119, 238		Ref 236		3	0	1	2
NAMPT		Ref 118			Ref 118		Ref 236		3	0	1	2
SERPINA1D		Ref 118							3	0	1	2
SLC22A12		Ref 118			Ref 118				3	0	1	2
SLC38A3		Ref 118			Ref 118				3	0	1	2
TXN2		Ref 119							3	0	1	2
UGT2B5		Ref 119			Ref 119				3	0	1	2
AKAP5		Ref 238			Ref 238		Ref 236		3	0	1	2
AKR1B10				Ref 237	Ref 238			Ref 82	3	0	1	2
BLVRB		Ref 120	Ref 1, 3, 4, 10				Ref 236		3	0	2	1
CCNB2		Ref 125	Ref 12	Ref 237					3	0	3	0
CD36	Ref 71, 191	Ref 158	Ref 12						3	1	2	0
CDKN1A	Ref 24	Ref 125	Ref 12						3	1	2	0
EID3				Ref 237	Ref 238		Ref 236		3	0	1	2
GPX2		Ref 238		Ref 237	Ref 238				3	0	2	1
GPX3	Ref 23		Ref 1, 3	Ref 237					3	1	2	0
GSS			Ref 3, 5			Ref 222		Ref 83	3	0	1	2
GSTA1		Ref 238	Ref 1, 3, 4, 10		Ref 215				3	0	2	1
GSTM2		Ref 119, 121, 123	Ref 1, 3, 4				Ref 236		3	0	2	1
IGF2R	Ref 44			Ref 237			Ref 236		3	1	1	1
PGD	Ref 23, 45		Ref 1, 3	Ref 237					3	1	2	0
PRDX6	Ref 143, 173	Ref 119	Ref 1, 3, 4						3	1	2	0
SLC6A9			Ref 1	Ref 237			Ref 236		3	0	2	1
UCHL1	Ref 23			Ref 237	Ref 238				3	1	1	1
ABCC1	Ref 95, 210						Ref 236		2	1	0	1
ABCG5			Ref 12				Ref 236		2	0	1	1
ABHD4	Ref 44			Ref 237					2	1	1	0
ADA				Ref 237			Ref 236		2	0	1	1
ADAM28	Ref 39						Ref 236		2	1	0	1
ADM				Ref 237			Ref 236		2	0	1	1
AFP				Ref 237			Ref 236		2	0	1	1
AHR	Ref 51, 55, 214						Ref 236		2	1	0	1
AIFM2	Ref 17, 44			Ref 237					2	1	1	0
AKR1B1				Ref 237				Ref 82	2	0	1	1
AKR1B8		Ref 238			Ref 238				2	0	1	1
AKR1C1	Ref 17, 23			Ref 237					2	1	1	0
AKR1C3	Ref 23			Ref 237					2	1	1	0
AMBP	Ref 39, 44						Ref 236		2	1	0	1
AMPD3					Ref 238		Ref 236		2	0	0	2
AOC3				Ref 237			Ref 236		2	0	1	1
ASS1				Ref 237			Ref 236		2	0	1	1
ATP6V0A4		Ref 238					Ref 236		2	0	1	1
AURKA		Ref 125	Ref 12						2	0	2	0
BCAT2				Ref 237	Ref 238				2	0	1	1
BMP6	Ref 102		Ref 10						2	1	1	0
BOD1				Ref 237			Ref 236		2	0	1	1
CCL3	Ref 19								2	1	1	0
CCND1	Ref 73			Ref 237					2	1	1	0
CDC25C			Ref 12	Ref 237					2	0	2	0
CEBPB	Ref 93						Ref 236		2	1	0	1
CLDN3				Ref 237			Ref 236		2	0	1	1
CLEC2D				Ref 237			Ref 236		2	0	1	1
CLIP4	Ref 44			Ref 237					2	1	1	0
COL1A2	Ref 39			Ref 162					2	1	1	0
COL24A1	Ref 44			Ref 162					2	1	1	0
COLEC12	Ref 44						Ref 236		2	1	0	1
CREG1					Ref 238		Ref 236		2	0	0	2
CRYL1		Ref 238			Ref 238				2	0	1	1
CST6	Ref 39						Ref 236		2	1	0	1
CTH	Ref 48			Ref 237					2	1	1	0
CTSO	Ref 39						Ref 236		2	1	0	1
CXCR2	Ref 106						Ref 236		2	1	0	1
CYP1A1	Ref 74	Ref 125							2	1	1	0
DDAH1	Ref 206			Ref 237					2	1	1	0
DKK3				Ref 237			Ref 236		2	0	1	1
DUS4L					Ref 238		Ref 236		2	0	0	2
EGLN3	Ref 39				Ref 238				2	1	0	1
EHD3				Ref 237			Ref 236		2	0	1	1
EPGN			Ref 10				Ref 236		2	0	1	1
FASN			Ref 12	Ref 237					2	0	2	0
FECH	Ref 44							Ref 82	2	1	0	1
GADD45G				Ref 237	Ref 218				2	0	1	1
GCNT3	Ref 44			Ref 237					2	1	1	0
GDF15	Ref 44, 55				Ref 216				2	1	0	1
GFPT1				Ref 237			Ref 236		2	0	1	1
GNG4				Ref 237			Ref 236		2	0	1	1
GPNMB	Ref 44						Ref 236		2	1	0	1
GPX1			Ref 3	Ref 29, 30					2	0	2	0
GSTA5			Ref 1	Ref 237					2	0	2	0
GSTM4			Ref 1, 2, 3				Ref 236		2	0	1	1
GSTP2		Ref 124	Ref 10						2	0	2	0
GYS2	Ref 61			Ref 237					2	1	1	0
HSPA1B	Ref 44	Ref 123							2	1	1	0
IFNLR1				Ref 237			Ref 236		2	0	1	1
IL36G	Ref 96		Ref 10						2	1	1	0
IL6	Ref 14			Ref 30					2	1	1	0
KEAP1	Ref 36, 44, 54, 92		Ref 1						2	1	1	0
KYNU	Ref 23			Ref 237					2	1	1	0
LIPA				Ref 237			Ref 236		2	0	1	1
LPCAT1	Ref 44			Ref 237					2	1	1	0
LZTS1				Ref 237			Ref 236		2	0	1	1
MGST1				Ref 237			Ref 236		2	0	1	1
MGST3				Ref 237			Ref 236		2	0	1	1
MYC			Ref 10		Ref 238				2	0	1	1
MYH10				Ref 237			Ref 236		2	0	1	1
NEIL3	Ref 23						Ref 236		2	1	0	1
NOP56				Ref 237	Ref 238				2	0	1	1
NRG1				Ref 237	Ref 238				2	0	1	1
NYX	Ref 20						Ref 236		2	1	0	1
OGG1	Ref 72, 148, 155			Ref 237					2	1	1	0
P4HA1	Ref 39			Ref 237					2	1	1	0
PHKA1	Ref 37						Ref 37		2	1	0	1
PLA2G12A				Ref 237	Ref 238				2	0	1	1
PLA2G7					Ref 238		Ref 236		2	0	0	2
PLK3					Ref 238		Ref 236		2	0	0	2
POLR3G					Ref 238		Ref 236		2	0	0	2
PPAN					Ref 238		Ref 236		2	0	0	2
PPARD			Ref 10				Ref 236		2	0	1	1
PPARG	Ref 85			Ref 237					2	1	1	0
PRSS22					Ref 238		Ref 236		2	0	0	2
PSMA3	Ref 54			Ref 237					2	1	1	0
PSMC3		Ref 123		Ref 31					2	0	2	0
PYCR1				Ref 237			Ref 236		2	0	1	1
RASSF6					Ref 238		Ref 236		2	0	0	2
RGS16				Ref 237			Ref 236		2	0	1	1
ROPN1		Ref 238			Ref 238				2	0	1	1
SERPINA12	Ref 39				Ref 118				2	1	0	1
SLC12A8	Ref 44			Ref 237					2	1	1	0
SLC15A1	Ref 98				Ref 238				2	1	0	1
SLC39A8				Ref 237			Ref 236		2	0	1	1
SLC3A2	Ref 44						Ref 236		2	1	0	1
SLC40A1	Ref 62, 107			Ref 237					2	1	1	0
SLC48A1				Ref 237			Ref 236		2	0	1	1
SLC5A2	Ref 34					Ref 34			2	1	0	1
SLC6A19			Ref 1				Ref 236		2	0	1	1
SLPI	Ref 39		Ref 10, 13						2	1	1	0
SOD2	Ref 59, 81, 186	Ref 117							2	1	1	0
SPP1	Ref 176			Ref 237					2	1	1	0
SULF1	Ref 39			Ref 237					2	1	1	0
TBXAS1	Ref 44, 177			Ref 237					2	1	1	0
THOP1				Ref 237			Ref 236		2	0	1	1
TMPRSS2					Ref 238		Ref 236		2	0	0	2
TRIB3					Ref 238		Ref 236		2	0	0	2
TRIM16L	Ref 23			Ref 237					2	1	1	0
UGT1A10	Ref 61	Ref 118							2	1	1	0
ZDHHC7				Ref 237	Ref 238				2	0	1	1
1110059E24RIK							Ref 236		1	0	0	1
1190005I06RIK							Ref 236		1	0	0	1
1810009N02RIK							Ref 236		1	0	0	1
2010300C02Rik					Ref 238				1	0	0	1
2210408F21RIK							Ref 236		1	0	0	1
3830403N18RIK							Ref 236		1	0	0	1
4732465J04RIK							Ref 236		1	0	0	1
4833422M21RIK							Ref 236		1	0	0	1
4921534H16RIK							Ref 236		1	0	0	1
4930581F22RIK							Ref 236		1	0	0	1
4933422H20Rik					Ref 238				1	0	0	1
9130008F23RIK							Ref 236		1	0	0	1
9330159M07RIK							Ref 236		1	0	0	1
9430037G07RIK							Ref 236		1	0	0	1
9530020O07RIK							Ref 236		1	0	0	1
9530085L02RIK							Ref 236		1	0	0	1
A830021K08RIK							Ref 236		1	0	0	1
AADAC				Ref 237					1	0	1	0
AARS2				Ref 237					1	0	1	0
ABCA12			Ref 10						1	0	1	0
ABCB11	Ref 152								1	1	0	0
ABCB1B							Ref 236		1	0	0	1
ABCC2				Ref 237					1	0	1	0
ABCC8				Ref 237					1	0	1	0
ABCD1				Ref 237					1	0	1	0
ABCD2		Ref 238							1	0	1	0
ABCF3							Ref 236		1	0	0	1
ABCG2	Ref 104, 129								1	1	0	0
ABCG8			Ref 12						1	0	1	0
ABHD1				Ref 237					1	0	1	0
ABHD17A				Ref 237					1	0	1	0
ABI3BP							Ref 236		1	0	0	1
ABR							Ref 236		1	0	0	1
ACACA			Ref 12						1	0	1	0
ACADL							Ref 236		1	0	0	1
ACADSB				Ref 237					1	0	1	0
ACN9				Ref 237					1	0	1	0
ACOT4							Ref 236		1	0	0	1
ACOT8							Ref 236		1	0	0	1
ACOX2							Ref 236		1	0	0	1
ACOXL							Ref 236		1	0	0	1
ACP7							Ref 236		1	0	0	1
ACSS2							Ref 236		1	0	0	1
ACTL8				Ref 237					1	0	1	0
ADAM17	Ref 39								1	1	0	0
ADAM22	Ref 39								1	1	0	0
ADAM33				Ref 237					1	0	1	0
ADAMDEC1							Ref 236		1	0	0	1
ADAMTS6	Ref 39								1	1	0	0
ADAMTSL4	Ref 39								1	1	0	0
ADCK3				Ref 237					1	0	1	0
ADCY7							Ref 236		1	0	0	1
ADGRF1							Ref 236		1	0	0	1
ADGRG2							Ref 236		1	0	0	1
ADH1C				Ref 237					1	0	1	0
ADH4				Ref 237					1	0	1	0
ADH7							Ref 236		1	0	0	1
ADHFE1				Ref 237					1	0	1	0
ADK				Ref 237					1	0	1	0
ADSS				Ref 237					1	0	1	0
AGAP3				Ref 237					1	0	1	0
AGL				Ref 237					1	0	1	0
AGPAT3							Ref 236		1	0	0	1
AGR2							Ref 236		1	0	0	1
AGRP							Ref 236		1	0	0	1
AGXT							Ref 236		1	0	0	1
AK2				Ref 237					1	0	1	0
AKAP12							Ref 236		1	0	0	1
AKIRIN1				Ref 237					1	0	1	0
AKNAD1							Ref 236		1	0	0	1
AKR1B15				Ref 237					1	0	1	0
AKR1C2	Ref 23, 200								1	1	0	0
AKR1C4				Ref 237					1	0	1	0
AKR1CL1				Ref 237					1	0	1	0
AKR7A3		Ref 238							1	0	1	0
ALAS1							Ref 236		1	0	0	1
ALCAM							Ref 236		1	0	0	1
ALDH1A2							Ref 236		1	0	0	1
ALDH1A3							Ref 236		1	0	0	1
ALDH1A7					Ref 238				1	0	0	1
ALDH1L2							Ref 236		1	0	0	1
ALDH3A2				Ref 237					1	0	1	0
ALDH3B1				Ref 237					1	0	1	0
ALDH7A1		Ref 158							1	0	1	0
ALG3				Ref 237					1	0	1	0
ALOX12							Ref 236		1	0	0	1
ALOX12P2				Ref 237					1	0	1	0
ALS2	Ref 24, 74								1	1	0	0
AMH				Ref 237					1	0	1	0
AMT				Ref 237					1	0	1	0
ANGPTL2	Ref 38								1	1	0	0
ANK							Ref 236		1	0	0	1
ANKRD1							Ref 236		1	0	0	1
ANKRD33B							Ref 236		1	0	0	1
ANKRD52				Ref 237					1	0	1	0
ANKRD9							Ref 236		1	0	0	1
ANO1				Ref 237					1	0	1	0
ANXA2							Ref 236		1	0	0	1
AOAH							Ref 236		1	0	0	1
AP1AR				Ref 237					1	0	1	0
AP2A2				Ref 237					1	0	1	0
APBA3							Ref 236		1	0	0	1
APOA1							Ref 236		1	0	0	1
APOA2							Ref 236		1	0	0	1
APOA5							Ref 236		1	0	0	1
APOBR				Ref 237					1	0	1	0
APOH							Ref 236		1	0	0	1
APOL7A							Ref 236		1	0	0	1
APOL7C							Ref 236		1	0	0	1
AQP11				Ref 237					1	0	1	0
AREG			Ref 10						1	0	1	0
ARHGAP17				Ref 237					1	0	1	0
ARHGAP40				Ref 237					1	0	1	0
ARHGEF26				Ref 237					1	0	1	0
ARL14							Ref 236		1	0	0	1
ARL4D				Ref 237					1	0	1	0
ARMCX2							Ref 236		1	0	0	1
ARMCX6				Ref 237					1	0	1	0
ARPC1A				Ref 237					1	0	1	0
ARSI							Ref 236		1	0	0	1
ASAP1				Ref 237					1	0	1	0
ASB6				Ref 237					1	0	1	0
ASIC4				Ref 237					1	0	1	0
ASPDH				Ref 237					1	0	1	0
ASPG							Ref 236		1	0	0	1
ASPM				Ref 237					1	0	1	0
ATF3	Ref 44, 64								1	1	0	0
ATF4	Ref 126, 188								1	1	0	0
ATN1				Ref 237					1	0	1	0
ATOSA	Ref 44								1	1	0	0
ATP13A2				Ref 237					1	0	1	0
ATP2A1				Ref 237					1	0	1	0
ATP5F1				Ref 237					1	0	1	0
ATP6V0E2				Ref 237					1	0	1	0
ATP6V1A							Ref 236		1	0	0	1
ATP6V1F				Ref 237					1	0	1	0
ATP6V1G1				Ref 237					1	0	1	0
ATXN7L3B							Ref 236		1	0	0	1
B230303O12RIK							Ref 236		1	0	0	1
B4GALT3				Ref 237					1	0	1	0
BACH1					Ref 238				1	0	0	1
BAG2	Ref 102								1	1	0	0
BAG3							Ref 236		1	0	0	1
BAIAP2				Ref 237					1	0	1	0
BANF1				Ref 237					1	0	1	0
BANF2							Ref 236		1	0	0	1
BC055111					Ref 238				1	0	0	1
BCKDHB				Ref 237					1	0	1	0
BCL2A1				Ref 237					1	0	1	0
BCL2A1A		Ref 160							1	0	1	0
BCL2L1	Ref 50								1	1	0	0
BCL9L							Ref 236		1	0	0	1
BEND6	Ref 44								1	1	0	0
BEX1					Ref 238				1	0	0	1
BEX2				Ref 237					1	0	1	0
BEX5				Ref 237					1	0	1	0
BHMT2				Ref 237					1	0	1	0
BIK							Ref 236		1	0	0	1
BIN1			Ref 4						1	0	1	0
BIRC5				Ref 237					1	0	1	0
BMP4							Ref 236		1	0	0	1
BMPR1A	Ref 24								1	1	0	0
BPESC1				Ref 237					1	0	1	0
BSPRY				Ref 237					1	0	1	0
BST1							Ref 236		1	0	0	1
BTBD10	Ref 40								1	1	0	0
BTBD11				Ref 237					1	0	1	0
BTBD19							Ref 236		1	0	0	1
BTG2	Ref 44								1	1	0	0
BUB1B				Ref 237					1	0	1	0
BZW1				Ref 237					1	0	1	0
C15orf61				Ref 237					1	0	1	0
C16orf70				Ref 237					1	0	1	0
C1orf53				Ref 237					1	0	1	0
C1QTNF7							Ref 236		1	0	0	1
C20orf27				Ref 237					1	0	1	0
C22orf29				Ref 237					1	0	1	0
C2orf15				Ref 237					1	0	1	0
C2orf44				Ref 237					1	0	1	0
C6orf106				Ref 237					1	0	1	0
C7orf55				Ref 237					1	0	1	0
CA12							Ref 236		1	0	0	1
CA5B							Ref 236		1	0	0	1
CA5BP1				Ref 237					1	0	1	0
CALM2							Ref 236		1	0	0	1
CAMK2A	Ref 49								1	1	0	0
CAMSAP3				Ref 237					1	0	1	0
CAP1							Ref 236		1	0	0	1
CAPRIN2				Ref 237					1	0	1	0
CAR2					Ref 238				1	0	0	1
CARD14	Ref 23								1	1	0	0
CARS2				Ref 237					1	0	1	0
CASP14							Ref 236		1	0	0	1
CASP2				Ref 237					1	0	1	0
CAV2							Ref 236		1	0	0	1
CC2D1A				Ref 237					1	0	1	0
CCAT1				Ref 237					1	0	1	0
CCDC117				Ref 237					1	0	1	0
CCDC158					Ref 238				1	0	0	1
CCDC43				Ref 237					1	0	1	0
CCDC89				Ref 237					1	0	1	0
CCDC92							Ref 236		1	0	0	1
CCL2	Ref 140								1	1	0	0
CCN3							Ref 236		1	0	0	1
CCNA2				Ref 237					1	0	1	0
CCNB1				Ref 237					1	0	1	0
CCNT1				Ref 237					1	0	1	0
CCR5				Ref 237					1	0	1	0
CD27	Ref 44								1	1	0	0
CD274	Ref 55								1	1	0	0
CD302				Ref 237					1	0	1	0
CD3EAP					Ref 238				1	0	0	1
CD55							Ref 236		1	0	0	1
CD7							Ref 236		1	0	0	1
CD99	Ref 46								1	1	0	0
CDC14B				Ref 237					1	0	1	0
CDC14C				Ref 237					1	0	1	0
CDC20				Ref 237					1	0	1	0
CDC25B			Ref 12						1	0	1	0
CDC27				Ref 237					1	0	1	0
CDC42BPG							Ref 236		1	0	0	1
CDC45				Ref 237					1	0	1	0
CDCA3				Ref 237					1	0	1	0
CDCA7L				Ref 237					1	0	1	0
CDH1							Ref 236		1	0	0	1
CDH11							Ref 236		1	0	0	1
CDHR1							Ref 236		1	0	0	1
CDHR3	Ref 208								1	1	0	0
CDIP1				Ref 237					1	0	1	0
CDIPT							Ref 236		1	0	0	1
CDK12	Ref 40								1	1	0	0
CDK6					Ref 238				1	0	0	1
CDKL1							Ref 236		1	0	0	1
CEACAM2							Ref 236		1	0	0	1
CEBPA							Ref 236		1	0	0	1
CENPE				Ref 237					1	0	1	0
CENPF				Ref 237					1	0	1	0
CENPM				Ref 237					1	0	1	0
CENPN				Ref 237					1	0	1	0
CEP57				Ref 237					1	0	1	0
CERCAM							Ref 236		1	0	0	1
CERS6				Ref 237					1	0	1	0
CES1A		Ref 238							1	0	1	0
CES1C		Ref 238							1	0	1	0
CES1P2				Ref 237					1	0	1	0
CES2			Ref 1						1	0	1	0
CES2B							Ref 236		1	0	0	1
CES3							Ref 236		1	0	0	1
CES5A				Ref 237					1	0	1	0
CFAP20							Ref 236		1	0	0	1
CFAP20DC							Ref 236		1	0	0	1
CFAP57							Ref 236		1	0	0	1
CFH							Ref 236		1	0	0	1
CFTR							Ref 236		1	0	0	1
CGREF1							Ref 236		1	0	0	1
CHI3L2				Ref 237					1	0	1	0
CHIL4							Ref 236		1	0	0	1
CHN1							Ref 236		1	0	0	1
CHPF2							Ref 236		1	0	0	1
CHPT1				Ref 237					1	0	1	0
CHST5		Ref 238							1	0	1	0
CHST8				Ref 237					1	0	1	0
CIDEA		Ref 157							1	0	1	0
CLCA2							Ref 236		1	0	0	1
CLCF1					Ref 238				1	0	0	1
CLCN4				Ref 237					1	0	1	0
CLCN5				Ref 237					1	0	1	0
CLDN4	Ref 41								1	1	0	0
CLDN7				Ref 237					1	0	1	0
CLEC4D							Ref 236		1	0	0	1
CMTM7				Ref 237					1	0	1	0
CNBP				Ref 237					1	0	1	0
CNN1							Ref 236		1	0	0	1
CNR2				Ref 32					1	0	1	0
CNTD2				Ref 237					1	0	1	0
CNTNAP3B				Ref 237					1	0	1	0
COCH	Ref 44								1	1	0	0
COL11A2				Ref 237					1	0	1	0
COL14A1	Ref 39								1	1	0	0
COL1A1				Ref 162					1	0	1	0
COL23A1				Ref 237					1	0	1	0
COL25A1	Ref 39								1	1	0	0
COL4A1	Ref 39								1	1	0	0
COL4A5							Ref 236		1	0	0	1
COL5A1	Ref 39								1	1	0	0
COL6A1	Ref 208								1	1	0	0
COL8A1	Ref 39								1	1	0	0
COLEC10							Ref 236		1	0	0	1
COPG2							Ref 236		1	0	0	1
COQ5				Ref 237					1	0	1	0
CORO6					Ref 238				1	0	0	1
CPA4							Ref 236		1	0	0	1
CPEB1							Ref 236		1	0	0	1
CPSF4				Ref 237					1	0	1	0
CPT1B							Ref 235		1	0	0	1
CPZ							Ref 236		1	0	0	1
CRYBB2				Ref 237					1	0	1	0
CSMD1					Ref 238				1	0	0	1
CSRP2BP				Ref 237					1	0	1	0
CST7		Ref 160							1	0	1	0
CSTA							Ref 236		1	0	0	1
CSTB	Ref 39								1	1	0	0
CSTDC5							Ref 236		1	0	0	1
CTBP2				Ref 237					1	0	1	0
CTSC	Ref 39, 44								1	1	0	0
CTTN	Ref 44								1	1	0	0
CTXND2							Ref 236		1	0	0	1
CUTC				Ref 237					1	0	1	0
CXCL16							Ref 236		1	0	0	1
CXCR4	Ref 60, 131								1	1	0	0
CYB5R3	Ref 145								1	1	0	0
CYBRD1							Ref 236		1	0	0	1
CYP19A1	Ref 61, 65								1	1	0	0
CYP24A1	Ref 23								1	1	0	0
CYP2B19							Ref 236		1	0	0	1
CYP2C45	Ref 61								1	1	0	0
CYP2D26							Ref 236		1	0	0	1
CYP2D6				Ref 237					1	0	1	0
CYP39A1				Ref 237					1	0	1	0
CYP3A11							Ref 236		1	0	0	1
CYP4A14							Ref 236		1	0	0	1
CYP7B1							Ref 236		1	0	0	1
CYSLTR1							Ref 236		1	0	0	1
CYSLTR2	Ref 208								1	1	0	0
CYTIP				Ref 237					1	0	1	0
D16Ertd472e							Ref 236		1	0	0	1
D630045J12RIK							Ref 236		1	0	0	1
DAAM2				Ref 237					1	0	1	0
DAPK3							Ref 236		1	0	0	1
DDC				Ref 237					1	0	1	0
DDIT4L		Ref 238							1	0	1	0
DDX52				Ref 237					1	0	1	0
DEF8							Ref 236		1	0	0	1
DEFB41		Ref 238							1	0	1	0
DEPDC7				Ref 237					1	0	1	0
DGCR8				Ref 25					1	0	1	0
DGKG				Ref 237					1	0	1	0
DICER1				Ref 25, 237					1	0	1	0
DISP1					Ref 238				1	0	0	1
DLC6A8			Ref 1						1	0	1	0
DLEU1				Ref 237					1	0	1	0
DLG2							Ref 236		1	0	0	1
DLGAP1-AS2	Ref 102								1	1	0	0
DLL1				Ref 237					1	0	1	0
DLX3							Ref 236		1	0	0	1
DMGDH				Ref 237					1	0	1	0
DMXL1				Ref 237					1	0	1	0
DNAH11				Ref 237					1	0	1	0
DNAI1							Ref 236		1	0	0	1
DNAJA3				Ref 237					1	0	1	0
DNAJC6				Ref 237					1	0	1	0
DND1				Ref 237					1	0	1	0
DNMT1				Ref 25					1	0	1	0
DNMT3A				Ref 25					1	0	1	0
DNMT3B				Ref 25					1	0	1	0
DNMT3L							Ref 236		1	0	0	1
DOC2B				Ref 237					1	0	1	0
DOCK11							Ref 236		1	0	0	1
DOK1							Ref 236		1	0	0	1
DONSON							Ref 236		1	0	0	1
DPYD							Ref 236		1	0	0	1
DRD3				Ref 237					1	0	1	0
DRGX				Ref 237					1	0	1	0
DROSHA				Ref 25					1	0	1	0
DSEL				Ref 237					1	0	1	0
DSG1							Ref 236		1	0	0	1
DUS1L				Ref 237					1	0	1	0
DUSP5	Ref 44								1	1	0	0
DYNC1LI1							Ref 236		1	0	0	1
DYNC2H1				Ref 28					1	0	1	0
DZIP1							Ref 236		1	0	0	1
E130202H07RIK							Ref 236		1	0	0	1
E2F3				Ref 237					1	0	1	0
E2F8				Ref 237					1	0	1	0
EBI3							Ref 236		1	0	0	1
ECRG4							Ref 236		1	0	0	1
EDA2R	Ref 44								1	1	0	0
EDN2							Ref 236		1	0	0	1
EGFL7							Ref 236		1	0	0	1
EIF6							Ref 236		1	0	0	1
ELF2							Ref 236		1	0	0	1
ELF3							Ref 236		1	0	0	1
ELF5							Ref 236		1	0	0	1
ELK1				Ref 237					1	0	1	0
ELOVL3		Ref 157							1	0	1	0
EMB							Ref 236		1	0	0	1
EMC3				Ref 237					1	0	1	0
EMP1							Ref 236		1	0	0	1
ENDOD1				Ref 237					1	0	1	0
ENDOU							Ref 236		1	0	0	1
ENHO				Ref 237					1	0	1	0
ENPEP							Ref 236		1	0	0	1
ENPP3							Ref 236		1	0	0	1
ENTPD2							Ref 236		1	0	0	1
EPB4.1					Ref 238				1	0	0	1
EPB41L4A-AS1				Ref 237					1	0	1	0
EPHA3					Ref 238				1	0	0	1
EPHA7							Ref 236		1	0	0	1
EPHB6							Ref 236		1	0	0	1
EPRS				Ref 237					1	0	1	0
EPS15L1				Ref 237					1	0	1	0
EREG			Ref 10						1	0	1	0
ERI3				Ref 237					1	0	1	0
ERICH2				Ref 237					1	0	1	0
ESD							Ref 236		1	0	0	1
ESR1				Ref 237					1	0	1	0
ETV4							Ref 236		1	0	0	1
EXD3				Ref 237					1	0	1	0
EXO1				Ref 237					1	0	1	0
EXOC7	Ref 44								1	1	0	0
EXOSC5				Ref 237					1	0	1	0
F2							Ref 236		1	0	0	1
F2RL2				Ref 237					1	0	1	0
F7				Ref 237					1	0	1	0
FABP1							Ref 236		1	0	0	1
FABP12	Ref 74								1	1	0	0
FABP4	Ref 79								1	1	0	0
FABP5							Ref 236		1	0	0	1
FABP7							Ref 236		1	0	0	1
FAM104A				Ref 237					1	0	1	0
FAM111B				Ref 237					1	0	1	0
FAM117A				Ref 237					1	0	1	0
FAM126B				Ref 237					1	0	1	0
FAM162A				Ref 237					1	0	1	0
FAM162B							Ref 236		1	0	0	1
FAM167A	Ref 44								1	1	0	0
FAM169A				Ref 237					1	0	1	0
FAM177A							Ref 236		1	0	0	1
FAM200B	Ref 40								1	1	0	0
FAM203A				Ref 237					1	0	1	0
FAM216A				Ref 237					1	0	1	0
FAM216B				Ref 237					1	0	1	0
FAM223A				Ref 237					1	0	1	0
FAM225B				Ref 237					1	0	1	0
FAM3D							Ref 236		1	0	0	1
FAM71D				Ref 237					1	0	1	0
FAM71E1				Ref 237					1	0	1	0
FAM78B				Ref 237					1	0	1	0
FAM84B				Ref 237					1	0	1	0
FAR1							Ref 236		1	0	0	1
FARSA				Ref 237					1	0	1	0
FBL				Ref 237					1	0	1	0
FBP1							Ref 235		1	0	0	1
FBXO17				Ref 237					1	0	1	0
FBXO30	Ref 44								1	1	0	0
FCGR1A							Ref 236		1	0	0	1
FCN2				Ref 237					1	0	1	0
FDX1L				Ref 237					1	0	1	0
FEM1A				Ref 237					1	0	1	0
FER1L4							Ref 236		1	0	0	1
FERMT1				Ref 237					1	0	1	0
FGFR3							Ref 236		1	0	0	1
FGG							Ref 236		1	0	0	1
FKBP1B							Ref 236		1	0	0	1
FLAD1							Ref 236		1	0	0	1
FLG				Ref 237					1	0	1	0
FLJ22763				Ref 237					1	0	1	0
FLYWCH1							Ref 236		1	0	0	1
FMOD							Ref 236		1	0	0	1
FMR1NB				Ref 237					1	0	1	0
FOSL1			Ref 10						1	0	1	0
FOXA1							Ref 236		1	0	0	1
FOXK2				Ref 237					1	0	1	0
FOXM1			Ref 12						1	0	1	0
FOXO3				Ref 237					1	0	1	0
FRK							Ref 236		1	0	0	1
FTHL17				Ref 237					1	0	1	0
FTMT				Ref 237					1	0	1	0
FUBP3				Ref 237					1	0	1	0
FUT4							Ref 236		1	0	0	1
FXN				Ref 237					1	0	1	0
FXYD1				Ref 237					1	0	1	0
FXYD3				Ref 237					1	0	1	0
FYB2							Ref 236		1	0	0	1
FZD1							Ref 236		1	0	0	1
G6PC1							Ref 235		1	0	0	1
GABRP							Ref 236		1	0	0	1
GAREM				Ref 237					1	0	1	0
GAS5				Ref 237					1	0	1	0
GATB							Ref 236		1	0	0	1
GBA3				Ref 237					1	0	1	0
GCGR							Ref 236		1	0	0	1
GCH1					Ref 238				1	0	0	1
GCK							Ref 236		1	0	0	1
GDAP10							Ref 236		1	0	0	1
GDPD2							Ref 236		1	0	0	1
GFY				Ref 237					1	0	1	0
GGCT				Ref 237					1	0	1	0
GGT1	Ref 190, 199								1	1	0	0
GINS3				Ref 237					1	0	1	0
GJA1							Ref 236		1	0	0	1
GJB2					Ref 238				1	0	0	1
GJB5							Ref 236		1	0	0	1
GJD3				Ref 237					1	0	1	0
GLDN				Ref 237					1	0	1	0
GLI2				Ref 28					1	0	1	0
GLRB							Ref 236		1	0	0	1
GLRX5				Ref 237					1	0	1	0
GLS2				Ref 237					1	0	1	0
GLYAT							Ref 236		1	0	0	1
GLYATL3				Ref 237					1	0	1	0
GLYR1				Ref 237					1	0	1	0
GM11627							Ref 236		1	0	0	1
GNAI2	Ref 192, 194								1	1	0	0
GNAT1					Ref 238				1	0	0	1
GNE							Ref 236		1	0	0	1
GNL3L				Ref 237					1	0	1	0
GNMT				Ref 237					1	0	1	0
GNPDA2				Ref 237					1	0	1	0
GNRHR2				Ref 237					1	0	1	0
GOLGA6A				Ref 237					1	0	1	0
GOLGA6L6				Ref 237					1	0	1	0
GPAT2							Ref 236		1	0	0	1
GPATCH4					Ref 238				1	0	0	1
GPC1	Ref 38								1	1	0	0
GPI				Ref 237					1	0	1	0
GPM6B							Ref 236		1	0	0	1
GPR137C		Ref 238							1	0	1	0
GPR64				Ref 237					1	0	1	0
GPR88				Ref 237					1	0	1	0
GPX6				Ref 237					1	0	1	0
GPX8							Ref 236		1	0	0	1
GRB10				Ref 237					1	0	1	0
GREM2				Ref 237					1	0	1	0
GRHL1					Ref 238				1	0	0	1
GRINA							Ref 236		1	0	0	1
GSTA7P				Ref 237					1	0	1	0
GSTM6							Ref 236		1	0	0	1
GSTT3		Ref 238							1	0	1	0
GTF2H1					Ref 238				1	0	0	1
GTF3C3				Ref 237					1	0	1	0
GULP1							Ref 236		1	0	0	1
H19				Ref 237					1	0	1	0
H2-AB1							Ref 236		1	0	0	1
H2AFV				Ref 237					1	0	1	0
H2BC21							Ref 236		1	0	0	1
H3-3B							Ref 236		1	0	0	1
HABP2	Ref 39								1	1	0	0
HACD4							Ref 236		1	0	0	1
HAL							Ref 236		1	0	0	1
HAMP	Ref 139								1	1	0	0
HAUS8				Ref 237					1	0	1	0
HBA1	Ref 167								1	1	0	0
HBEGF			Ref 10						1	0	1	0
HBG1	Ref 135								1	1	0	0
Hc							Ref 236		1	0	0	1
HDAC1				Ref 25					1	0	1	0
HDAC2				Ref 25					1	0	1	0
HDAC3				Ref 25					1	0	1	0
HDGFL1				Ref 237					1	0	1	0
HEATR5A				Ref 237					1	0	1	0
HELZ2				Ref 237					1	0	1	0
HEPH							Ref 236		1	0	0	1
HGD				Ref 237					1	0	1	0
HIF1A	Ref 21								1	1	0	0
HK1							Ref 236		1	0	0	1
HK2			Ref 10						1	0	1	0
HLA-DQB2				Ref 237					1	0	1	0
HMGB2				Ref 237					1	0	1	0
HMGCR					Ref 238				1	0	0	1
HMGN5				Ref 237					1	0	1	0
HMMR				Ref 237					1	0	1	0
HMX1				Ref 237					1	0	1	0
HNF1A	Ref 24								1	1	0	0
HNRNPA0				Ref 237					1	0	1	0
HOXB2							Ref 236		1	0	0	1
HOXD4							Ref 236		1	0	0	1
HS3ST1							Ref 236		1	0	0	1
HS6ST1				Ref 237					1	0	1	0
HSD17B14				Ref 237					1	0	1	0
HSD17B6				Ref 237					1	0	1	0
HSDL2				Ref 237					1	0	1	0
HSF4							Ref 236		1	0	0	1
HSPA1L							Ref 236		1	0	0	1
HSPB2							Ref 236		1	0	0	1
ICK				Ref 237					1	0	1	0
IDH1	Ref 45								1	1	0	0
IDH3B				Ref 237					1	0	1	0
IDS	Ref 44								1	1	0	0
IER3					Ref 238				1	0	0	1
IFI202B							Ref 236		1	0	0	1
IFI27l2B							Ref 236		1	0	0	1
IFI47							Ref 236		1	0	0	1
IFIH1							Ref 236		1	0	0	1
IFT172				Ref 237					1	0	1	0
IFT72				Ref 29					1	0	1	0
IFT88				Ref 29					1	0	1	0
IGBP1B		Ref 238							1	0	1	0
IGF1	Ref 24								1	1	0	0
IGH-6							Ref 236		1	0	0	1
IKBIP							Ref 236		1	0	0	1
IKBKG				Ref 237					1	0	1	0
IKZF2							Ref 236		1	0	0	1
IL10				Ref 27					1	0	1	0
IL17A				Ref 27					1	0	1	0
IL17D				Ref 237					1	0	1	0
IL17RB					Ref 238				1	0	0	1
IL18R1							Ref 236		1	0	0	1
IL1B	Ref 14								1	1	0	0
IL24				Ref 237					1	0	1	0
IL34							Ref 236		1	0	0	1
IL3RA							Ref 236		1	0	0	1
Il4R							Ref 236		1	0	0	1
IMPA2				Ref 237					1	0	1	0
ING5				Ref 237					1	0	1	0
INSC							Ref 236		1	0	0	1
IPO13							Ref 236		1	0	0	1
IRAK1				Ref 237					1	0	1	0
IREB2				Ref 237					1	0	1	0
IRF4	Ref 44								1	1	0	0
IRF7							Ref 236		1	0	0	1
IRX3OS							Ref 236		1	0	0	1
ITGA7				Ref 237					1	0	1	0
ITGAE				Ref 237					1	0	1	0
ITGAV							Ref 236		1	0	0	1
ITGB2	Ref 24								1	1	0	0
ITPKC				Ref 237					1	0	1	0
JAG1	Ref 24								1	1	0	0
KAT2A				Ref 237					1	0	1	0
KBTBD11				Ref 237					1	0	1	0
KCNC4							Ref 236		1	0	0	1
KCNE3		Ref 238							1	0	1	0
KCNJ14				Ref 237					1	0	1	0
KCNMA1				Ref 237					1	0	1	0
KCTD10				Ref 237					1	0	1	0
KDELR1							Ref 236		1	0	0	1
KDF1				Ref 237					1	0	1	0
KDM1B							Ref 236		1	0	0	1
KDM6B							Ref 236		1	0	0	1
KIAA1147				Ref 237					1	0	1	0
KIAA1467				Ref 237					1	0	1	0
KIF20A				Ref 237					1	0	1	0
KIF2C				Ref 237					1	0	1	0
KLC3				Ref 237					1	0	1	0
KLHDC9							Ref 236		1	0	0	1
KPNA6				Ref 237					1	0	1	0
KRT1							Ref 84		1	0	0	1
KRT10				Ref 237					1	0	1	0
KRT13							Ref 84		1	0	0	1
KRT31							Ref 236		1	0	0	1
KRT33A							Ref 236		1	0	0	1
KRT36				Ref 237					1	0	1	0
KRT6							Ref 84		1	0	0	1
KRT84							Ref 236		1	0	0	1
KTN1-AS1				Ref 237					1	0	1	0
L3HYPDH				Ref 237					1	0	1	0
LAMB2P1				Ref 237					1	0	1	0
LAMC1	Ref 23								1	1	0	0
LAMP1	Ref 33								1	1	0	0
LAMP2	Ref 16								1	1	0	0
LANCL3							Ref 236		1	0	0	1
LARP1				Ref 237					1	0	1	0
LBX2-AS1				Ref 237					1	0	1	0
LCMT2				Ref 237					1	0	1	0
LDAF1							Ref 236		1	0	0	1
LDHB				Ref 237					1	0	1	0
LEPR				Ref 237					1	0	1	0
LGI3							Ref 236		1	0	0	1
LGR5							Ref 236		1	0	0	1
LHFPL6							Ref 236		1	0	0	1
LHX3	Ref 24								1	1	0	0
LILRB1	Ref 208								1	1	0	0
LIM2				Ref 237					1	0	1	0
LINC00574				Ref 237					1	0	1	0
LINC00864				Ref 237					1	0	1	0
LINC00888				Ref 237					1	0	1	0
LINC01018				Ref 237					1	0	1	0
LINC01126				Ref 237					1	0	1	0
LINC01278				Ref 237					1	0	1	0
LINC01412				Ref 237					1	0	1	0
LOC100045515							Ref 236		1	0	0	1
LOC100128239				Ref 237					1	0	1	0
LOC100131303				Ref 237					1	0	1	0
LOC100132741				Ref 237					1	0	1	0
LOC100233156				Ref 237					1	0	1	0
LOC100366054		Ref 238							1	0	1	0
LOC100507065				Ref 237					1	0	1	0
LOC101927136				Ref 237					1	0	1	0
LOC101927143				Ref 237					1	0	1	0
LOC101927526				Ref 237					1	0	1	0
LOC101927592				Ref 237					1	0	1	0
LOC101928154				Ref 237					1	0	1	0
LOC101928241				Ref 237					1	0	1	0
LOC101928303				Ref 237					1	0	1	0
LOC102554371		Ref 238							1	0	1	0
LOC300308		Ref 238							1	0	1	0
LOC344887				Ref 237					1	0	1	0
LOC389247				Ref 237					1	0	1	0
LOC653712				Ref 237					1	0	1	0
LOC680415		Ref 238							1	0	1	0
LOC93622				Ref 237					1	0	1	0
LONP1				Ref 237					1	0	1	0
LORICRIN							Ref 84		1	0	0	1
LOX							Ref 236		1	0	0	1
LPA				Ref 237					1	0	1	0
LPAR4		Ref 238							1	0	1	0
LPIN2	Ref 102								1	1	0	0
LPL			Ref 10						1	0	1	0
LRATD1							Ref 236		1	0	0	1
LRCH2							Ref 236		1	0	0	1
LRFN3				Ref 237					1	0	1	0
LRMDA							Ref 236		1	0	0	1
LRP8							Ref 236		1	0	0	1
LRRC8B				Ref 237					1	0	1	0
LRRN3							Ref 236		1	0	0	1
LRWD1	Ref 133								1	1	0	0
LTA	Ref 44								1	1	0	0
LTB4R2		Ref 238							1	0	1	0
LUCAT1	Ref 102								1	1	0	0
LY86							Ref 236		1	0	0	1
LY9							Ref 236		1	0	0	1
LYRM4				Ref 237					1	0	1	0
MAB21L3		Ref 238							1	0	1	0
MAFF					Ref 238				1	0	0	1
MAL							Ref 236		1	0	0	1
MALRD1				Ref 237					1	0	1	0
MAN1A1				Ref 237					1	0	1	0
MAOB							Ref 236		1	0	0	1
MAP1A							Ref 236		1	0	0	1
MAP2				Ref 237					1	0	1	0
MAP2K7				Ref 237					1	0	1	0
MAP3K10							Ref 236		1	0	0	1
MAP9							Ref 236		1	0	0	1
MAPK13				Ref 237					1	0	1	0
MAPRE3				Ref 237					1	0	1	0
MAPT				Ref 237					1	0	1	0
Marc1				Ref 237					1	0	1	0
MARCO	Ref 97								1	1	0	0
MARVELD2							Ref 236		1	0	0	1
MARVELD3							Ref 236		1	0	0	1
MAT1A				Ref 237					1	0	1	0
MATK				Ref 237					1	0	1	0
MBLAC2							Ref 236		1	0	0	1
MBP				Ref 237					1	0	1	0
MDFIC				Ref 237					1	0	1	0
MDM2			Ref 12						1	0	1	0
MECP2				Ref 237					1	0	1	0
MED20				Ref 237					1	0	1	0
MEF2A	Ref 24								1	1	0	0
MEGF9							Ref 236		1	0	0	1
MELTF							Ref 236		1	0	0	1
MEST				Ref 237					1	0	1	0
METAPL1							Ref 236		1	0	0	1
METTL7A1							Ref 236		1	0	0	1
MEX3A							Ref 236		1	0	0	1
MGAT4A							Ref 236		1	0	0	1
MGST2							Ref 236		1	0	0	1
MID1				Ref 237					1	0	1	0
MID1IP1				Ref 237					1	0	1	0
MINK1				Ref 237					1	0	1	0
MINPP1				Ref 237					1	0	1	0
miR-1246	Ref 65								1	1	0	0
miR-29ab1	Ref 40								1	1	0	0
MIR99AHG							Ref 236		1	0	0	1
MISP							Ref 236		1	0	0	1
MKI67				Ref 237					1	0	1	0
MLKL							Ref 236		1	0	0	1
MLLT11				Ref 237					1	0	1	0
MLN				Ref 237					1	0	1	0
MMP7	Ref 39								1	1	0	0
MOB3C							Ref 236		1	0	0	1
MOCS1				Ref 237					1	0	1	0
MOGS				Ref 237					1	0	1	0
MPC1				Ref 237					1	0	1	0
MPP3				Ref 237					1	0	1	0
MPPED2							Ref 236		1	0	0	1
MPST							Ref 236		1	0	0	1
MRGPRF				Ref 237					1	0	1	0
MROH2A				Ref 237					1	0	1	0
MRP2	Ref 63, 80, 127								1	1	0	0
MRPL17				Ref 237					1	0	1	0
MS4A4C							Ref 236		1	0	0	1
MSC	Ref 44								1	1	0	0
MT1							Ref 236		1	0	0	1
MT3							Ref 236		1	0	0	1
MTHFD1L							Ref 236		1	0	0	1
MTMR10				Ref 237					1	0	1	0
MTMR2				Ref 237					1	0	1	0
MTOR	Ref 211								1	1	0	0
MTSS1L				Ref 237					1	0	1	0
MUC19				Ref 237					1	0	1	0
MUC20							Ref 236		1	0	0	1
MUC4							Ref 236		1	0	0	1
MUM1L1				Ref 237					1	0	1	0
MXRA8				Ref 237					1	0	1	0
MYBBP1A				Ref 237					1	0	1	0
MYEOV				Ref 237					1	0	1	0
MYO18A							Ref 236		1	0	0	1
MYO5A							Ref 236		1	0	0	1
MYOM2							Ref 236		1	0	0	1
MYORG							Ref 236		1	0	0	1
NAA16				Ref 237					1	0	1	0
NAALADL2							Ref 236		1	0	0	1
NABP1				Ref 237					1	0	1	0
NACAD							Ref 236		1	0	0	1
NAIP1							Ref 236		1	0	0	1
NAP1L5				Ref 237					1	0	1	0
NCBP2				Ref 237					1	0	1	0
NCDN				Ref 237					1	0	1	0
NCF1				Ref 237					1	0	1	0
NCF2					Ref 238				1	0	0	1
NCKIPSD				Ref 237					1	0	1	0
NCR3LG1				Ref 237					1	0	1	0
NDUFAF4				Ref 237					1	0	1	0
NDUFAF5			Ref 3						1	0	1	0
NEDD1				Ref 237					1	0	1	0
NEDD4L							Ref 236		1	0	0	1
NEFH				Ref 237					1	0	1	0
NEXN-AS1				Ref 237					1	0	1	0
NFIL3	Ref 24								1	1	0	0
NGFRAP1				Ref 237					1	0	1	0
NHP2L1				Ref 237					1	0	1	0
NKD1							Ref 236		1	0	0	1
NKX3-1				Ref 237					1	0	1	0
NLE1					Ref 238				1	0	0	1
NLN				Ref 237					1	0	1	0
NMRAL1				Ref 237					1	0	1	0
NMRAL2P	Ref 101								1	1	0	0
NOL8					Ref 238				1	0	0	1
NOP58					Ref 238				1	0	0	1
NORAD	Ref 102								1	1	0	0
NOX4		Ref 238							1	0	1	0
NOXO1							Ref 236		1	0	0	1
NPM1				Ref 237					1	0	1	0
NPNT	Ref 24								1	1	0	0
NPRL3				Ref 237					1	0	1	0
NQO2	Ref 142								1	1	0	0
NR1H3							Ref 236		1	0	0	1
NR2F1							Ref 236		1	0	0	1
NR4A2							Ref 235		1	0	0	1
NR5A2				Ref 237					1	0	1	0
NRAS	Ref 61								1	1	0	0
NRG4				Ref 237					1	0	1	0
NRXN2							Ref 236		1	0	0	1
NT5C3A				Ref 237					1	0	1	0
NT5C3B				Ref 237					1	0	1	0
NTRK1					Ref 238				1	0	0	1
NTRK2							Ref 236		1	0	0	1
NUAK2							Ref 236		1	0	0	1
NUDT10					Ref 238				1	0	0	1
NUDT11					Ref 238				1	0	0	1
NUDT12							Ref 236		1	0	0	1
NUDT7							Ref 236		1	0	0	1
NUF2				Ref 237					1	0	1	0
NUP50-AS1				Ref 237					1	0	1	0
NVL				Ref 237					1	0	1	0
NXPE3							Ref 236		1	0	0	1
NXPH3							Ref 236		1	0	0	1
OCIAD1							Ref 236		1	0	0	1
ODF4				Ref 237					1	0	1	0
OLR1521		Ref 238							1	0	1	0
OPLAH							Ref 236		1	0	0	1
OR2Y1				Ref 237					1	0	1	0
OR4F21				Ref 237					1	0	1	0
OR51M1				Ref 237					1	0	1	0
OR5W20							Ref 236		1	0	0	1
OR6N2							Ref 236		1	0	0	1
ORM1							Ref 236		1	0	0	1
OSER1				Ref 237					1	0	1	0
OTOP2				Ref 237					1	0	1	0
OTOS				Ref 237					1	0	1	0
OTULIN							Ref 236		1	0	0	1
P2RY2							Ref 236		1	0	0	1
PACSIN2			Ref 4						1	0	1	0
PADI1							Ref 236		1	0	0	1
PAH				Ref 237					1	0	1	0
PAIP2B				Ref 237					1	0	1	0
PALMD							Ref 236		1	0	0	1
PAM16				Ref 237					1	0	1	0
PANX2				Ref 237					1	0	1	0
PAPPA	Ref 39								1	1	0	0
PAQR8							Ref 236		1	0	0	1
PAQR9				Ref 237					1	0	1	0
PARL				Ref 237					1	0	1	0
PARP16							Ref 236		1	0	0	1
PBK				Ref 237					1	0	1	0
PBX1				Ref 237					1	0	1	0
PC	Ref 54								1	1	0	0
PCBD1				Ref 237					1	0	1	0
PCCB				Ref 237					1	0	1	0
PCDHGA12							Ref 236		1	0	0	1
PCK1	Ref 61								1	1	0	0
PCSK9							Ref 236		1	0	0	1
PCYT1B							Ref 236		1	0	0	1
PDCD1							Ref 236		1	0	0	1
PDGFC	Ref 24								1	1	0	0
PDIA6				Ref 237					1	0	1	0
PDK4				Ref 237					1	0	1	0
PDP2				Ref 237					1	0	1	0
PDXP				Ref 237					1	0	1	0
PEAK1							Ref 236		1	0	0	1
PET117				Ref 237					1	0	1	0
PF4							Ref 236		1	0	0	1
PFAS							Ref 236		1	0	0	1
PGBD3				Ref 237					1	0	1	0
PGF	Ref 53								1	1	0	0
PGRMC1							Ref 236		1	0	0	1
PHB				Ref 237					1	0	1	0
PHF11							Ref 236		1	0	0	1
PHGR1							Ref 236		1	0	0	1
PHLPP1				Ref 237					1	0	1	0
PHTF2				Ref 237					1	0	1	0
PIM3				Ref 237					1	0	1	0
PIP5K1C	Ref 44								1	1	0	0
PLA2G10				Ref 237					1	0	1	0
PLA2G2F							Ref 236		1	0	0	1
PLA2G4B							Ref 236		1	0	0	1
PLAAT2	Ref 44								1	1	0	0
PLAC8							Ref 236		1	0	0	1
PLAU							Ref 236		1	0	0	1
PLET1							Ref 236		1	0	0	1
PLG							Ref 236		1	0	0	1
PLK1				Ref 237					1	0	1	0
PLLP							Ref 236		1	0	0	1
PLPP6							Ref 236		1	0	0	1
PMAIP1	Ref 44								1	1	0	0
PMM2							Ref 236		1	0	0	1
PNCK							Ref 236		1	0	0	1
PNKD				Ref 237					1	0	1	0
PNMA2							Ref 236		1	0	0	1
PNPLA2							Ref 236		1	0	0	1
PNPLA3		Ref 238							1	0	1	0
POLE3							Ref 236		1	0	0	1
POLE4				Ref 237					1	0	1	0
POLK							Ref 236		1	0	0	1
POLQ				Ref 237					1	0	1	0
POLR1E					Ref 238				1	0	0	1
POLR2F				Ref 237					1	0	1	0
POLR2H				Ref 237					1	0	1	0
POLR3E				Ref 237					1	0	1	0
POLR3H				Ref 237					1	0	1	0
POMGNT2				Ref 237					1	0	1	0
POMP				Ref 237					1	0	1	0
POR				Ref 237					1	0	1	0
POSTN							Ref 236		1	0	0	1
POU6F2							Ref 236		1	0	0	1
PPARA				Ref 237					1	0	1	0
PPARGC1A							Ref 235		1	0	0	1
PPM1J					Ref 238				1	0	0	1
PPP1R15A				Ref 237					1	0	1	0
PPP1R37							Ref 236		1	0	0	1
PPP1R3B							Ref 236		1	0	0	1
PPRC1					Ref 238				1	0	0	1
PPT2				Ref 237					1	0	1	0
PQBP1				Ref 237					1	0	1	0
PRDM1	Ref 44								1	1	0	0
PRDX2	Ref 146								1	1	0	0
PRG4				Ref 237					1	0	1	0
PRIM1							Ref 236		1	0	0	1
PRKAA2	Ref 61								1	1	0	0
PRKCDBP		Ref 238							1	0	1	0
PRMT6				Ref 237					1	0	1	0
PROC							Ref 236		1	0	0	1
PROCR							Ref 236		1	0	0	1
PRPS1L1				Ref 237					1	0	1	0
PRR14L		Ref 238							1	0	1	0
PRRC2A							Ref 236		1	0	0	1
PRRG1				Ref 237					1	0	1	0
PRSS32							Ref 236		1	0	0	1
PRSS35							Ref 236		1	0	0	1
PRSS53				Ref 237					1	0	1	0
PRTN3				Ref 237					1	0	1	0
PSAP							Ref 236		1	0	0	1
PSMA4				Ref 237					1	0	1	0
PSMB7				Ref 31					1	0	1	0
PSMC4				Ref 31					1	0	1	0
PSMD7							Ref 236		1	0	0	1
PSMG3				Ref 237					1	0	1	0
PSRY10	Ref 44								1	1	0	0
PSTPIP1							Ref 236		1	0	0	1
PTGER1							Ref 236		1	0	0	1
PTGS2							Ref 236		1	0	0	1
PTHLH							Ref 236		1	0	0	1
PTK6							Ref 236		1	0	0	1
PTK7							Ref 236		1	0	0	1
PTPMT1				Ref 237					1	0	1	0
PTPN1							Ref 236		1	0	0	1
PTPN14							Ref 236		1	0	0	1
PTPN18							Ref 236		1	0	0	1
PTPN22							Ref 236		1	0	0	1
PTPRN				Ref 237					1	0	1	0
PTTG1				Ref 237					1	0	1	0
PTTG2				Ref 237					1	0	1	0
PVT1				Ref 237					1	0	1	0
PWP2							Ref 236		1	0	0	1
PXDN	Ref 77								1	1	0	0
PYGM				Ref 237					1	0	1	0
PYROXD1				Ref 237					1	0	1	0
QDPR				Ref 237					1	0	1	0
QPCT							Ref 236		1	0	0	1
QRICH1				Ref 237					1	0	1	0
RAB11B				Ref 237					1	0	1	0
RAB12				Ref 237					1	0	1	0
RAB26				Ref 237					1	0	1	0
RAB32				Ref 237					1	0	1	0
RAB38				Ref 237					1	0	1	0
RAB40C				Ref 237					1	0	1	0
RAB44				Ref 237					1	0	1	0
RAB5C							Ref 236		1	0	0	1
RABGAP1L				Ref 237					1	0	1	0
RADX							Ref 236		1	0	0	1
RALB							Ref 236		1	0	0	1
RALY							Ref 236		1	0	0	1
RANBP1				Ref 237					1	0	1	0
RANBP2				Ref 237					1	0	1	0
RARB							Ref 236		1	0	0	1
RB1CC1				Ref 237					1	0	1	0
RBM14				Ref 237					1	0	1	0
RBP4							Ref 236		1	0	0	1
RCL1				Ref 237					1	0	1	0
RDH11				Ref 237					1	0	1	0
RDH16				Ref 237					1	0	1	0
RDM1				Ref 237					1	0	1	0
RECK							Ref 236		1	0	0	1
REEP1							Ref 236		1	0	0	1
RERG							Ref 236		1	0	0	1
RETREG3							Ref 236		1	0	0	1
REXO2			Ref 4						1	0	1	0
RFC3				Ref 237					1	0	1	0
RFFL	Ref 44								1	1	0	0
RFLNB							Ref 236		1	0	0	1
RGD1563451		Ref 238							1	0	1	0
RGN							Ref 236		1	0	0	1
RHEBL1				Ref 237					1	0	1	0
RHOA							Ref 236		1	0	0	1
RHPN1							Ref 236		1	0	0	1
RHPN2							Ref 236		1	0	0	1
RNASE2							Ref 236		1	0	0	1
RNF113B				Ref 237					1	0	1	0
RNF121	Ref 44								1	1	0	0
RNF167				Ref 237					1	0	1	0
RNF180							Ref 236		1	0	0	1
RNF183							Ref 236		1	0	0	1
RNF186		Ref 238							1	0	1	0
RNF41				Ref 237					1	0	1	0
ROM1				Ref 237					1	0	1	0
RP9P				Ref 237					1	0	1	0
RPAP2				Ref 237					1	0	1	0
RPL17				Ref 237					1	0	1	0
RPL32				Ref 237					1	0	1	0
RPP38					Ref 238				1	0	0	1
RPS17				Ref 237					1	0	1	0
RPS23				Ref 237					1	0	1	0
RPS26				Ref 237					1	0	1	0
RPUSD1				Ref 237					1	0	1	0
RRAGA							Ref 236		1	0	0	1
RRP12							Ref 236		1	0	0	1
RRS1					Ref 238				1	0	0	1
RSL1							Ref 236		1	0	0	1
RSPO3	Ref 23								1	1	0	0
RUNX1T1							Ref 236		1	0	0	1
RUNX2							Ref 236		1	0	0	1
RXRA	Ref 44, 74								1	1	0	0
S100A3							Ref 236		1	0	0	1
S1PR1				Ref 237					1	0	1	0
SAMD4					Ref 238				1	0	0	1
SAMD5				Ref 237					1	0	1	0
SAMD9L							Ref 236		1	0	0	1
SARDH				Ref 237					1	0	1	0
SARM1	Ref 44								1	1	0	0
SAT2				Ref 237					1	0	1	0
SBSPON							Ref 236		1	0	0	1
SCAF11	Ref 91								1	1	0	0
SCAI				Ref 237					1	0	1	0
SCARNA12				Ref 237					1	0	1	0
SCARNA16				Ref 237					1	0	1	0
SCARNA20				Ref 237					1	0	1	0
SCARNA22				Ref 237					1	0	1	0
SCCPDH				Ref 237					1	0	1	0
SCGN				Ref 237					1	0	1	0
SCMH1							Ref 236		1	0	0	1
SCPEP1				Ref 237					1	0	1	0
SDCBP							Ref 236		1	0	0	1
SDCBP2				Ref 237					1	0	1	0
SDK1							Ref 236		1	0	0	1
SEC14L4							Ref 236		1	0	0	1
SECTM1							Ref 236		1	0	0	1
SEL1L3				Ref 237					1	0	1	0
SELENOM							Ref 236		1	0	0	1
SELENOP							Ref 236		1	0	0	1
SELO				Ref 237					1	0	1	0
SEPHS2							Ref 236		1	0	0	1
SERP2		Ref 238							1	0	1	0
SERPINA3N							Ref 236		1	0	0	1
SERPINB9	Ref 39								1	1	0	0
SERPINE1	Ref 38, 39, 74								1	1	0	0
SERPINF1	Ref 39								1	1	0	0
SERPINF2							Ref 236		1	0	0	1
SERPING1	Ref 166								1	1	0	0
SETD7				Ref 237					1	0	1	0
SFN				Ref 237					1	0	1	0
SFXN5				Ref 237					1	0	1	0
SGK2				Ref 237					1	0	1	0
SGMS2							Ref 236		1	0	0	1
SGPP2							Ref 236		1	0	0	1
SH2D5							Ref 236		1	0	0	1
SH3BGRL2				Ref 237					1	0	1	0
SH3BP2							Ref 236		1	0	0	1
SH3PXD2A				Ref 237					1	0	1	0
SH3TC1	Ref 44								1	1	0	0
SIGLEC11				Ref 237					1	0	1	0
SIRT1				Ref 25					1	0	1	0
SIRT3	Ref 22								1	1	0	0
SKA3				Ref 237					1	0	1	0
SKIDA1				Ref 237					1	0	1	0
SLC10A6							Ref 236		1	0	0	1
SLC11A1							Ref 236		1	0	0	1
SLC15A2							Ref 236		1	0	0	1
SLC16A11							Ref 236		1	0	0	1
SLC16A13				Ref 237					1	0	1	0
SLC16A6	Ref 44								1	1	0	0
SLC16A9							Ref 236		1	0	0	1
SLC17A3				Ref 237					1	0	1	0
SLC19A1				Ref 237					1	0	1	0
SLC1A1	Ref 149								1	1	0	0
SLC20A1				Ref 237					1	0	1	0
SLC22A4							Ref 236		1	0	0	1
SLC22A7							Ref 236		1	0	0	1
SLC24A2				Ref 237					1	0	1	0
SLC25A10				Ref 237					1	0	1	0
SLC25A19				Ref 237					1	0	1	0
SLC25A22							Ref 236		1	0	0	1
SLC25A25				Ref 237					1	0	1	0
SLC25A30				Ref 237					1	0	1	0
SLC25A37					Ref 238				1	0	0	1
SLC25A42				Ref 237					1	0	1	0
SLC25A43							Ref 236		1	0	0	1
SLC26A4							Ref 236		1	0	0	1
SLC27A3							Ref 236		1	0	0	1
SLC29A2				Ref 237					1	0	1	0
SLC2A1			Ref 1						1	0	1	0
SLC2A11				Ref 237					1	0	1	0
SLC2A4	Ref 207								1	1	0	0
SLC2A5							Ref 236		1	0	0	1
SLC2A6			Ref 1						1	0	1	0
SLC2A8			Ref 1						1	0	1	0
SLC2A9			Ref 1						1	0	1	0
SLC35A1							Ref 236		1	0	0	1
SLC35E3					Ref 238				1	0	0	1
SLC35E4							Ref 236		1	0	0	1
SLC35F2				Ref 237					1	0	1	0
SLC35G1				Ref 237					1	0	1	0
SLC38A5							Ref 236		1	0	0	1
SLC39A11			Ref 1						1	0	1	0
SLC39A13			Ref 1						1	0	1	0
SLC39A3				Ref 237					1	0	1	0
SLC39A5				Ref 237					1	0	1	0
SLC43A1				Ref 237					1	0	1	0
SLC43A2							Ref 236		1	0	0	1
SLC44A1				Ref 237					1	0	1	0
SLC46A2				Ref 237					1	0	1	0
SLC4A11	Ref 56								1	1	0	0
SLC5A11				Ref 237					1	0	1	0
SLC5A4B							Ref 236		1	0	0	1
SLC5A6				Ref 237					1	0	1	0
SLC5A8							Ref 236		1	0	0	1
SLC66A3							Ref 236		1	0	0	1
SLC6A17			Ref 1						1	0	1	0
SLC6A19OS							Ref 236		1	0	0	1
SLC6A6			Ref 1						1	0	1	0
SLC7A5							Ref 236		1	0	0	1
SLCO1B1				Ref 237					1	0	1	0
SLCO1B2							Ref 236		1	0	0	1
SLCO2B1							Ref 236		1	0	0	1
SLCO4C1				Ref 237					1	0	1	0
SMARCA1							Ref 236		1	0	0	1
SMARCB1				Ref 237					1	0	1	0
SMARCD3							Ref 236		1	0	0	1
SMIM12				Ref 237					1	0	1	0
SMIM23				Ref 237					1	0	1	0
SMLR1				Ref 237					1	0	1	0
SMO				Ref 28					1	0	1	0
SMTNL2							Ref 236		1	0	0	1
SMYD5				Ref 237					1	0	1	0
SNHG11							Ref 236		1	0	0	1
SNHG18				Ref 237					1	0	1	0
SNHG21				Ref 237					1	0	1	0
SNORA13				Ref 237					1	0	1	0
SNORA30				Ref 237					1	0	1	0
SNORA44				Ref 237					1	0	1	0
SNORA48				Ref 237					1	0	1	0
SNORA49				Ref 237					1	0	1	0
SNORA57				Ref 237					1	0	1	0
SNORA6				Ref 237					1	0	1	0
SNORA61				Ref 237					1	0	1	0
SNORA62				Ref 237					1	0	1	0
SNORA63				Ref 237					1	0	1	0
SNORA67				Ref 237					1	0	1	0
SNORA80A				Ref 237					1	0	1	0
SNORA80B				Ref 237					1	0	1	0
SNORA80E				Ref 237					1	0	1	0
SNORA9				Ref 237					1	0	1	0
SNORC							Ref 236		1	0	0	1
SNORD35A				Ref 237					1	0	1	0
SNORD86				Ref 237					1	0	1	0
SNRPF				Ref 237					1	0	1	0
SNX10					Ref 238				1	0	0	1
SNX16	Ref 208								1	1	0	0
SOCS3				Ref 237					1	0	1	0
SORCS2				Ref 237					1	0	1	0
SORCS3				Ref 237					1	0	1	0
SOWAHC				Ref 237					1	0	1	0
SP3							Ref 236		1	0	0	1
SPAG5				Ref 237					1	0	1	0
SPANXB1				Ref 237					1	0	1	0
SPATS2L							Ref 236		1	0	0	1
SPI1	Ref 43								1	1	0	0
SPIN4							Ref 236		1	0	0	1
SPMIP3							Ref 236		1	0	0	1
SPNS1				Ref 237					1	0	1	0
SPNS3							Ref 236		1	0	0	1
SPRR2D			Ref 13						1	0	1	0
SPRR2H							Ref 236		1	0	0	1
SPSB1					Ref 238				1	0	0	1
SPTBN2				Ref 237					1	0	1	0
SQOR							Ref 236		1	0	0	1
SREBF1			Ref 12						1	0	1	0
SRMS							Ref 236		1	0	0	1
SRRM5				Ref 237					1	0	1	0
SRSF3							Ref 236		1	0	0	1
SSMEM1					Ref 238				1	0	0	1
ST3GAL3							Ref 236		1	0	0	1
ST3GAL4							Ref 236		1	0	0	1
STC2				Ref 237					1	0	1	0
STIM1							Ref 236		1	0	0	1
STRC							Ref 236		1	0	0	1
STX1A				Ref 237					1	0	1	0
SUDS3				Ref 237					1	0	1	0
SUFU				Ref 28					1	0	1	0
SULT1A2				Ref 237					1	0	1	0
SULT1A4				Ref 237					1	0	1	0
SULT2A1				Ref 237					1	0	1	0
SUMO2				Ref 237					1	0	1	0
SUN2							Ref 236		1	0	0	1
SWI5				Ref 237					1	0	1	0
SYAP1				Ref 237					1	0	1	0
SYMPK							Ref 236		1	0	0	1
SYNE3							Ref 236		1	0	0	1
SYTL1				Ref 237					1	0	1	0
SYTL4							Ref 236		1	0	0	1
TAC4							Ref 236		1	0	0	1
TACC2							Ref 236		1	0	0	1
TAF15							Ref 236		1	0	0	1
TAF5L				Ref 237					1	0	1	0
TAF8							Ref 236		1	0	0	1
TARBP2				Ref 26					1	0	1	0
TAT				Ref 237					1	0	1	0
TATDN2							Ref 236		1	0	0	1
TBC1D5				Ref 237					1	0	1	0
TBK1	Ref 102								1	1	0	0
TCEB3				Ref 237					1	0	1	0
TCFAP2A							Ref 236		1	0	0	1
TCHH							Ref 236		1	0	0	1
TCL1B4							Ref 236		1	0	0	1
TDRD6				Ref 237					1	0	1	0
TEKT5							Ref 236		1	0	0	1
TENM4							Ref 236		1	0	0	1
TEX21					Ref 238				1	0	0	1
TEX29				Ref 237					1	0	1	0
TEX36					Ref 238				1	0	0	1
TEX9							Ref 236		1	0	0	1
TFAP4					Ref 238				1	0	0	1
TFCP2L1							Ref 236		1	0	0	1
TFE3	Ref 44								1	1	0	0
TG	Ref 88								1	1	0	0
TGFB2			Ref 1						1	0	1	0
TGFBR3L				Ref 237					1	0	1	0
TGM3	Ref 39								1	1	0	0
TGM7				Ref 237					1	0	1	0
THEM6				Ref 237					1	0	1	0
THOC3				Ref 237					1	0	1	0
THYN1							Ref 236		1	0	0	1
TIGD2				Ref 237					1	0	1	0
TIMM8A				Ref 237					1	0	1	0
TIMP3	Ref 204								1	1	0	0
TINAG	Ref 44								1	1	0	0
TIPARP	Ref 74								1	1	0	0
TLR2							Ref 236		1	0	0	1
TLR5							Ref 236		1	0	0	1
TM4SF1-AS1				Ref 237					1	0	1	0
TM7SF2				Ref 237					1	0	1	0
TMC5							Ref 236		1	0	0	1
TMED10				Ref 237					1	0	1	0
TMED5				Ref 237					1	0	1	0
TMEM110				Ref 237					1	0	1	0
TMEM170B				Ref 237					1	0	1	0
TMEM171							Ref 236		1	0	0	1
TMEM182				Ref 237					1	0	1	0
TMEM186				Ref 237					1	0	1	0
TMEM252							Ref 236		1	0	0	1
TMEM30B				Ref 237					1	0	1	0
TMEM38B				Ref 237					1	0	1	0
TMEM39B							Ref 236		1	0	0	1
TMEM45A							Ref 236		1	0	0	1
TMEM55A					Ref 238				1	0	0	1
TMEM86A					Ref 238				1	0	0	1
TMSB15A				Ref 237					1	0	1	0
TMTC1				Ref 237					1	0	1	0
TNF							Ref 236		1	0	0	1
TNFAIP3	Ref 213								1	1	0	0
TNFRSF11B							Ref 236		1	0	0	1
TNFRSF19							Ref 236		1	0	0	1
TNFRSF21				Ref 237					1	0	1	0
TNFRSF25				Ref 237					1	0	1	0
TNFSF18				Ref 237					1	0	1	0
TNFSF9	Ref 44								1	1	0	0
TNNI1							Ref 236		1	0	0	1
TNR				Ref 237					1	0	1	0
TNRC6A					Ref 238				1	0	0	1
TOMM40				Ref 237					1	0	1	0
TOMM5				Ref 237					1	0	1	0
TOP2A				Ref 237					1	0	1	0
TP53INP1							Ref 236		1	0	0	1
TPD52				Ref 237					1	0	1	0
TPD52L1				Ref 237					1	0	1	0
TPRG1L				Ref 237					1	0	1	0
TPRN				Ref 237					1	0	1	0
TPX2				Ref 237					1	0	1	0
TRAF4				Ref 237					1	0	1	0
TRIM16					Ref 238				1	0	0	1
TRIM28				Ref 237					1	0	1	0
TRIM53AP				Ref 237					1	0	1	0
TRIM69	Ref 44								1	1	0	0
TRIO	Ref 102								1	1	0	0
TRIQK							Ref 236		1	0	0	1
TRMT61A					Ref 238				1	0	0	1
TSEN54				Ref 237					1	0	1	0
TSIX				Ref 237					1	0	1	0
TSKU							Ref 236		1	0	0	1
TSPAN1							Ref 236		1	0	0	1
TSPAN13				Ref 237					1	0	1	0
TSPAN2							Ref 236		1	0	0	1
TTC12							Ref 236		1	0	0	1
TTC29				Ref 237					1	0	1	0
TTC39A				Ref 237					1	0	1	0
TTC39C				Ref 237					1	0	1	0
TTC7B				Ref 237					1	0	1	0
TUBA3A							Ref 236		1	0	0	1
TUBA3D				Ref 237					1	0	1	0
TUBA8							Ref 236		1	0	0	1
TUBB3					Ref 238				1	0	0	1
TVP23B							Ref 236		1	0	0	1
UBC	Ref 54								1	1	0	0
UBE2L3				Ref 237					1	0	1	0
UBE2S				Ref 237					1	0	1	0
UBE4A							Ref 236		1	0	0	1
UBL7				Ref 237					1	0	1	0
UBQLN1				Ref 237					1	0	1	0
UBXN2A							Ref 236		1	0	0	1
UCK1				Ref 237					1	0	1	0
UCP 3	Ref 66								1	1	0	0
UCP1		Ref 157							1	0	1	0
UCP3							Ref 235		1	0	0	1
UGT1A1	Ref 61, 68, 87, 212								1	1	0	0
UGT1A8				Ref 237					1	0	1	0
UGT1A9	Ref 87								1	1	0	0
UGT8A							Ref 236		1	0	0	1
UNKL	Ref 44								1	1	0	0
UPK1A				Ref 237					1	0	1	0
UQRCR2	Ref 15								1	1	0	0
UROC1				Ref 237					1	0	1	0
UROD				Ref 237					1	0	1	0
USH1C							Ref 236		1	0	0	1
USH1G							Ref 236		1	0	0	1
USP17	Ref 208								1	1	0	0
USP17L5		Ref 238							1	0	1	0
USP20							Ref 236		1	0	0	1
USP39				Ref 237					1	0	1	0
USP5							Ref 236		1	0	0	1
UTP11L				Ref 237					1	0	1	0
UXS1							Ref 236		1	0	0	1
VAMP7							Ref 236		1	0	0	1
VAPB							Ref 236		1	0	0	1
VCP	Ref 54, 102								1	1	0	0
VDAC1							Ref 236		1	0	0	1
VEGF-A			Ref 10						1	0	1	0
VEGF-C	Ref 24								1	1	0	0
VLDLR-AS1				Ref 237					1	0	1	0
VMN1R230							Ref 236		1	0	0	1
VOM2R25		Ref 238							1	0	1	0
VPS13D				Ref 237					1	0	1	0
VPS33A							Ref 236		1	0	0	1
VSIG8							Ref 236		1	0	0	1
VSNL1				Ref 237					1	0	1	0
VTCN1		Ref 238							1	0	1	0
VWA9				Ref 237					1	0	1	0
WDR43					Ref 238				1	0	0	1
WDR63				Ref 237					1	0	1	0
WDR77				Ref 237					1	0	1	0
WDR81	Ref 44								1	1	0	0
WDR86							Ref 236		1	0	0	1
WFDC18							Ref 236		1	0	0	1
WNT5A			Ref 10						1	0	1	0
WNT5B							Ref 236		1	0	0	1
XDH							Ref 236		1	0	0	1
YDJC					Ref 238				1	0	0	1
YIPF2				Ref 237					1	0	1	0
YIPF6				Ref 237					1	0	1	0
YY1				Ref 237					1	0	1	0
ZAK				Ref 237					1	0	1	0
ZC3H12D				Ref 237					1	0	1	0
ZDHHC15							Ref 236		1	0	0	1
ZDHHC18				Ref 237					1	0	1	0
ZEB2							Ref 236		1	0	0	1
ZFAND2A					Ref 238				1	0	0	1
ZFAT				Ref 237					1	0	1	0
ZFP219							Ref 236		1	0	0	1
ZFP365							Ref 236		1	0	0	1
ZFP40							Ref 236		1	0	0	1
ZFP455							Ref 236		1	0	0	1
ZFP593					Ref 238				1	0	0	1
ZFP708							Ref 236		1	0	0	1
ZFP809							Ref 236		1	0	0	1
ZFP810							Ref 236		1	0	0	1
ZFP934							Ref 236		1	0	0	1
ZFP948							Ref 236		1	0	0	1
ZFP975							Ref 236		1	0	0	1
ZFYVE1							Ref 236		1	0	0	1
ZG16				Ref 237					1	0	1	0
ZMYM3				Ref 237					1	0	1	0
ZNF165				Ref 237					1	0	1	0
ZNF250							Ref 236		1	0	0	1
ZNF385C				Ref 237					1	0	1	0
ZNF503				Ref 237					1	0	1	0
ZNF770				Ref 237					1	0	1	0
ZP3				Ref 237					1	0	1	0
ZPF418					Ref 238				1	0	0	1
ZRSR2							Ref 236		1	0	0	1
ZSCAN22							Ref 236		1	0	0	1
ZSWIM4							Ref 236		1	0	0	1
ZWINT				Ref 237					1	0	1	0

## Sheet: References
Reference	Citation	PMID	Species	Cell type/tissue	Method(s)	Intervention
1	Jyothidasan, A., Sunny, S., Murugesan, S., Quiles, J. M., Challa, A. K., Dalley, B., Cinghu, S. K., Nanda, V., & Rajasekaran, N. S. (2022). Transgenic Expression of Nrf2 Induces a Pro-Reductive Stress and Adaptive Cardiac Remodeling in the Mouse. Genes, 13(9), 1514. https://doi.org/10.3390/genes13091514	36140682	Mouse	Heart	RNA-Seq, qPCR, WB	Cardiomyocyte specific expression of full length Nrf2
2	Shanmugam, G., Narasimhan, M., Tamowski, S., Darley-Usmar, V., & Rajasekaran, N. S. (2017). Constitutive activation of Nrf2 induces a stable reductive state in the mouse myocardium. Redox biology, 12, 937–945. https://doi.org/10.1016/j.redox.2017.04.038	28482326	Mouse	Heart	qPCR, WB	Cardiomyocyte specific expression of caNrf2
3	Shanmugam, G., Wang, D., Gounder, S. S., Fernandes, J., Litovsky, S. H., Whitehead, K., Radhakrishnan, R. K., Franklin, S., Hoidal, J. R., Kensler, T. W., Dell'Italia, L., Darley-Usmar, V., Abel, E. D., Jones, D. P., Ping, P., & Rajasekaran, N. S. (2020). Reductive Stress Causes Pathological Cardiac Remodeling and Diastolic Dysfunction. Antioxidants & redox signaling, 32(18), 1293–1312. https://d…	32064894	Mouse	Heart	RNA-Seq	Cardiomyocyte specific expression of caNrf2
4	Sunny, S., Jyothidasan, A., David, C. L., Parsawar, K., Veerappan, A., Jones, D. P., Pogwizd, S., & Rajasekaran, N. S. (2022). Tandem Mass Tagging Based Identification of Proteome Signatures for Reductive Stress Cardiomyopathy. Frontiers in cardiovascular medicine, 9, 848045. https://doi.org/10.3389/fcvm.2022.848045	35770227	Mouse	Heart	Proteomics, WB	Cardiomyocyte specific expression of caNrf2
5	Gerstgrasser, A., Melhem, H., Leonardi, I., Atrott, K., Schäfer, M., Werner, S., Rogler, G., & Frey-Wagner, I. (2017). Cell-specific Activation of the Nrf2 Antioxidant Pathway Increases Mucosal Inflammation in Acute but Not in Chronic Colitis. Journal of Crohn's & colitis, 11(4), 485–499. https://doi.org/10.1093/ecco-jcc/jjw172	27683801	Mouse	Intestine	qPCR	Intestinal epithelial cell specific expression of caNrf2
6	Lee, L. Y., Harberg, C., Matkowskyj, K. A., Cook, S., Roenneburg, D., Werner, S., Johnson, D. A., Johnson, J. A., & Foley, D. P. (2016). Cell-specific overactivation of nuclear erythroid 2 p45-related factor 2-mediated gene expression in myeloid cells decreases hepatic ischemia/reperfusion injury. Liver transplantation : official publication of the American Association for the Study of Liver Dise…	27113842	Mouse	Myeloid cells (liver, bone marrow)	qPCR	Myeloid cell specific expression of caNrf2
7	Lee, L. Y., Harberg, C., Matkowskyj, K. A., Cook, S., Roenneburg, D., Werner, S., Johnson, J., & Foley, D. P. (2016). Overactivation of the nuclear factor (erythroid-derived 2)-like 2-antioxidant response element pathway in hepatocytes decreases hepatic ischemia/reperfusion injury in mice. Liver transplantation : official publication of the American Association for the Study of Liver Diseases and…	26285140	Mouse	Liver	qPCR	Hepatocyte specific expression of caNrf2
8	Lee, L. Y., Köhler, U. A., Zhang, L., Roenneburg, D., Werner, S., Johnson, J. A., & Foley, D. P. (2014). Activation of the Nrf2-ARE pathway in hepatocytes protects against steatosis in nutritionally induced non-alcoholic steatohepatitis in mice. Toxicological sciences : an official journal of the Society of Toxicology, 142(2), 361–374. https://doi.org/10.1093/toxsci/kfu184	25294219	Mouse	Liver	qPCR, WB	Hepatocyte specific expression of caNrf2
9	Köhler, U. A., Kurinna, S., Schwitter, D., Marti, A., Schäfer, M., Hellerbrand, C., Speicher, T., & Werner, S. (2014). Activated Nrf2 impairs liver regeneration in mice by activation of genes involved in cell-cycle control and apoptosis. Hepatology (Baltimore, Md.), 60(2), 670–678. https://doi.org/10.1002/hep.26964	24310875	Mouse	Liver	qPCR	Hepatocyte specific expression of caNrf2
10	Bowman, B. M., Montgomery, S. A., Schrank, T. P., Simon, J. M., Ptacek, T. S., Tamir, T. Y., Mulvaney, K. M., Weir, S. J., Nguyen, T. T., Murphy, R. M., Makowski, L., Hayes, D. N., Chen, X. L., Randell, S. H., Weissman, B. E., & Major, M. B. (2020). A conditional mouse expressing an activating mutation in NRF2 displays hyperplasia of the upper gastrointestinal tract and decreased white adipose ti…	32619021	Mouse	Esophagus	RNA-Seq, qPCR, WB	Keratin 14 expressing cell specific expression of Nrf2E79Q mutant
11	Vargas, M. R., Johnson, D. A., Sirkis, D. W., Messing, A., & Johnson, J. A. (2008). Nrf2 activation in astrocytes protects against neurodegeneration in mouse models of familial amyotrophic lateral sclerosis. The Journal of neuroscience : the official journal of the Society for Neuroscience, 28(50), 13574–13581. https://doi.org/10.1523/JNEUROSCI.4099-08.2008	19074031	Mouse	Astrocytes	qPCR	Astrocyte specific expression of full length Nrf2
12	He, F., Antonucci, L., Yamachika, S., Zhang, Z., Taniguchi, K., Umemura, A., Hatzivassiliou, G., Roose-Girma, M., Reina-Campos, M., Duran, A., Diaz-Meco, M. T., Moscat, J., Sun, B., & Karin, M. (2020). NRF2 activates growth factor genes and downstream AKT signaling to induce mouse and human hepatomegaly. Journal of hepatology, 72(6), 1182–1195. https://doi.org/10.1016/j.jhep.2020.01.023	32105670	Mouse	Liver	qPCR, WB	Hepatocyte specific expression of Nrf2E79Q mutant
13	Schäfer, M., Willrodt, A. H., Kurinna, S., Link, A. S., Farwanah, H., Geusau, A., Gruber, F., Sorg, O., Huebner, A. J., Roop, D. R., Sandhoff, K., Saurat, J. H., Tschachler, E., Schneider, M. R., Langbein, L., Bloch, W., Beer, H. D., & Werner, S. (2014). Activation of Nrf2 in keratinocytes causes chloracne (MADISH)-like skin disease in mice. EMBO molecular medicine, 6(4), 442–457. https://doi.org…	24503019	Mouse	Skin	qPCR	Keratinocyte specific expression of caNrf2
14	Kobayashi EH, Suzuki T, Funayama R, Nagashima T, Hayashi M, Sekine H, Tanaka N, Moriguchi T, Motohashi H, Nakayama K, Yamamoto M. Nrf2 suppresses macrophage inflammatory response by blocking proinflammatory cytokine transcription. Nat Commun. 2016 May 23;7:11624. doi: 10.1038/ncomms11624. PMID: 27211851; PMCID: PMC4879264.	27211851	Mouse	Myeloid cells (macrophages)	ChIP-seq	Nrf2-activated macrophages: conditional knockout of the Keap1 gene in myeloid cells (KpCKO)
15	Lu X, Xuan W, Li J, Yao H, Huang C, Li J. AMPK protects against alcohol-induced liver injury through UQCRC2 to up-regulate mitophagy. Autophagy. 2021 Nov;17(11):3622-3643. doi: 10.1080/15548627.2021.1886829. Epub 2021 Mar 14. PMID: 33719895; PMCID: PMC8632272.	33719895	Mouse	Liver (AML12 - alpha mouse liver 12)	ChIP, qRT-PCR, WB	Metformin treatment
16	Pajares M, Rojo AI, Arias E, Díaz-Carretero A, Cuervo AM, Cuadrado A. Transcription factor NFE2L2/NRF2 modulates chaperone-mediated autophagy through the regulation of LAMP2A. Autophagy. 2018;14(8):1310-1322. doi: 10.1080/15548627.2018.1474992. Epub 2018 Jul 26. PMID: 29950142; PMCID: PMC6103698.	29950142	Human	Kidney (HEK293T)	ChIP	NFE2L2 expression plasmid lacking high affinity binding site for KEAP1
17	Hsieh CH, Hsieh HC, Shih FS, Wang PW, Yang LX, Shieh DB, Wang YC. An innovative NRF2 nano-modulator induces lung cancer ferroptosis and elicits an immunostimulatory tumor microenvironment. Theranostics. 2021 May 13;11(14):7072-7091. doi: 10.7150/thno.57803. PMID: 34093872; PMCID: PMC8171079.	34093872	Human	Lung cancer cell lines	ChIP-qPCR	Treatment with zero-valent-iron nanoparticle (ZVI-NP)
18	Feng L, Zhao K, Sun L, Yin X, Zhang J, Liu C, Li B. SLC7A11 regulated by NRF2 modulates esophageal squamous cell carcinoma radiosensitivity by inhibiting ferroptosis. J Transl Med. 2021 Aug 26;19(1):367. doi: 10.1186/s12967-021-03042-7. PMID: 34446045; PMCID: PMC8393811.	34446045	Human	Esophagal cancer cell line (KYSE 150)	ChIP-seq, WB, qRT-PCR	Lentiviral Nrf2 overexpression
19	Zhang H, Liu Y, Cao X, Wang W, Cui X, Yang X, Wang Y, Shi J. Nrf2 Promotes Inflammation in Early Myocardial Ischemia-Reperfusion via Recruitment and Activation of Macrophages. Front Immunol. 2021 Nov 30;12:763760. doi: 10.3389/fimmu.2021.763760. PMID: 34917083; PMCID: PMC8669137.	34917083	Human	Lymphoid cells	ChIP-seq	Use of dataset from GEO (GSE37589). Cells treated with SFN
20	Zhan Y, Xu D, Tian Y, Qu X, Sheng M, Lin Y, Ke M, Jiang L, Xia Q, Kaldas FM, Farmer DG, Ke B. Novel role of macrophage TXNIP-mediated CYLD-NRF2-OASL1 axis in stress-induced liver inflammation and cell death. JHEP Rep. 2022 Jul 8;4(9):100532. doi: 10.1016/j.jhepr.2022.100532. PMID: 36035360; PMCID: PMC9404660.	36035360	Mouse	Bone marrow-derived macrophages (BMM)	ChIP-seq, ChIP-PCR	LPS-stimulated BMM
21	Potteti HR, Noone PM, Tamatam CR, Ankireddy A, Noel S, Rabb H, Reddy SP. Nrf2 mediates hypoxia-inducible HIF1α activation in kidney tubular epithelial cells. Am J Physiol Renal Physiol. 2021 Mar 1;320(3):F464-F474. doi: 10.1152/ajprenal.00501.2020. Epub 2021 Jan 25. PMID: 33491566; PMCID: PMC7988808.	33491566	Human	Kidney (HK2)	ChIP	HK2 cells exposed to acute (2 h) or chronic (12 h) hypoxia and hypoxia-reoxygenation
22	Kim A, Koo JH, Lee JM, Joo MS, Kim TH, Kim H, Jun DW, Kim SG. NRF2-mediated SIRT3 induction protects hepatocytes from ER stress-induced liver injury. FASEB J. 2022 Mar;36(3):e22170. doi: 10.1096/fj.202101470R. PMID: 35104011.	35104011	Human	Kidney (HEK293T), lymphoblastoid cells	ChIP, ChIP-seq	ChIP: HEK cells transfected with NRF2. ChIP-seq: human lymphoblastoid cells treated with SFN
23	Namani A, Liu K, Wang S, Zhou X, Liao Y, Wang H, Wang XJ, Tang X. Genome-wide global identification of NRF2 binding sites in A549 non-small cell lung cancer cells by ChIP-Seq reveals NRF2 regulation of genes involved in focal adhesion pathways. Aging (Albany NY). 2019 Dec 28;11(24):12600-12623. doi: 10.18632/aging.102590. Epub 2019 Dec 28. PMID: 31884422; PMCID: PMC6949066.	31884422	Human	Lung cancer (NSCLC) (A549)	ChIP-qPCR, qPCR, reporter assay	NRF2-knockdown A549 cells
24	Malhotra D, Portales-Casamar E, Singh A, Srivastava S, Arenillas D, Happel C, Shyr C, Wakabayashi N, Kensler TW, Wasserman WW, Biswal S. Global mapping of binding sites for Nrf2 identifies novel targets in cell survival response through ChIP-Seq profiling and network analysis. Nucleic Acids Res. 2010 Sep;38(17):5718-34. doi: 10.1093/nar/gkq212. Epub 2010 May 11. PMID: 20460467; PMCID: PMC2943601.	20460467	Mouse	Fibroblasts (MEF)	ChIP-seq, ChIP-PCR	Comparative analysis of Nrf2−/− MEFs and Keap1−/− MEFs with WT
25	Silva-Llanes I, Shin CH, Jiménez-Villegas J, Gorospe M, Lastres-Becker I. The Transcription Factor NRF2 Has Epigenetic Regulatory Functions Modulating HDACs, DNMTs, and miRNA Biogenesis. Antioxidants (Basel). 2023 Mar 4;12(3):641. doi: 10.3390/antiox12030641. PMID: 36978889; PMCID: PMC10045347.	36978889	Mouse	Fibroblasts (MEF), hippocampal HT22 neurons	qPCR, WB	Nrf2−/− MEFs and treatment with DMF
26	Pajares M, Jiménez-Moreno N, García-Yagüe ÁJ, Escoll M, de Ceballos ML, Van Leuven F, Rábano A, Yamamoto M, Rojo AI, Cuadrado A. Transcription factor NFE2L2/NRF2 is a regulator of macroautophagy genes. Autophagy. 2016 Oct 2;12(10):1902-1916. doi: 10.1080/15548627.2016.1208889. Epub 2016 Jul 18. PMID: 27427974; PMCID: PMC5079676.	27427974	Human	Kidney (HEK293T)	ChIP, WB, qRT-PCR	NFE2L2 expression plasmid lacking the high affinity binding site for KEAP1 and containing a V5 tag
27	Kurzhagen JT, Noel S, Lee K, Sadasivam M, Gharaie S, Ankireddy A, Lee SA, Newman-Rivera A, Gong J, Arend LJ, Hamad ARA, Reddy SP, Rabb H. T Cell Nrf2/Keap1 Gene Editing Using CRISPR/Cas9 and Experimental Kidney Ischemia-Reperfusion Injury. Antioxid Redox Signal. 2023 May;38(13-15):959-973. doi: 10.1089/ars.2022.0058. Epub 2023 Mar 16. PMID: 36734409; PMCID: PMC10171956.	36734409	Mouse	CD4+ T cell	qPCR, WB	Optimization of CRISPR/Cas9-based Keap1-KO
28	Martin-Hurtado A, Martin-Morales R, Robledinos-Antón N, Blanco R, Palacios-Blanco I, Lastres-Becker I, Cuadrado A, Garcia-Gonzalo FR. NRF2-dependent gene expression promotes ciliogenesis and Hedgehog signaling. Sci Rep. 2019 Sep 25;9(1):13896. doi: 10.1038/s41598-019-50356-0. PMID: 31554934; PMCID: PMC6761261.	31554934	Mouse	Fibroblasts (MEF)	qPCR, WB	Bioinformatic ARE sequence analysis. Confirmation: Nrf2−/− MEFs and treatment with DMF
29	Lastres-Becker I, García-Yagüe AJ, Scannevin RH, Casarejos MJ, Kügler S, Rábano A, Cuadrado A. Repurposing the NRF2 Activator Dimethyl Fumarate as Therapy Against Synucleinopathy in Parkinson's Disease. Antioxid Redox Signal. 2016 Jul 10;25(2):61-77. doi: 10.1089/ars.2015.6549. Epub 2016 Apr 27. PMID: 27009601; PMCID: PMC4943471.	27009601	Mouse	Brain	qPCR, WB	DMF treatment
30	Lastres-Becker I, Innamorato NG, Jaworski T, Rábano A, Kügler S, Van Leuven F, Cuadrado A. Fractalkine activates NRF2/NFE2L2 and heme oxygenase 1 to restrain tauopathy-induced microgliosis. Brain. 2014 Jan;137(Pt 1):78-91. doi: 10.1093/brain/awt323. Epub 2013 Nov 25. PMID: 24277722.	24277722	Mouse	Brain	qPCR, WB	CX3CL1 treatment
31	Lastres-Becker I, Ulusoy A, Innamorato NG, Sahin G, Rábano A, Kirik D, Cuadrado A. α-Synuclein expression and Nrf2 deficiency cooperate to aggravate protein aggregation, neuronal death and inflammation in early-stage Parkinson's disease. Hum Mol Genet. 2012 Jul 15;21(14):3173-92. doi: 10.1093/hmg/dds143. Epub 2012 Apr 18. PMID: 22513881.	22513881	Mouse	Fibroblasts (MEF)	qPCR, WB	Nrf2−/− MEFs
32	Galán-Ganga M, Del Río R, Jiménez-Moreno N, Díaz-Guerra M, Lastres-Becker I. Cannabinoid CB2 Receptor Modulation by the Transcription Factor NRF2 is Specific in Microglial Cells. Cell Mol Neurobiol. 2020 Jan;40(1):167-177. doi: 10.1007/s10571-019-00719-y. Epub 2019 Aug 5. PMID: 31385133.	31385133	Mouse	Microglial cells	qPCR, WB	Bioinformatic ARE sequence analysis. Nrf2−/− primary microglia and DMF treatment
33	Qiu S, Liang Z, Wu Q, Wang M, Yang M, Chen C, Zheng H, Zhu Z, Li L, Yang G. Hepatic lipid accumulation induced by a high-fat diet is regulated by Nrf2 through multiple pathways. FASEB J. 2022 May;36(5):e22280. doi: 10.1096/fj.202101456R. PMID: 35394671.	35394671	Mouse	Liver (MPH)	ChIP-qPCR, reporter assay	WT mouse
34	Zhao S, Lo CS, Miyata KN, Ghosh A, Zhao XP, Chenier I, Cailhier JF, Ethier J, Lattouf JB, Filep JG, Ingelfinger JR, Zhang SL, Chan JSD. Overexpression of Nrf2 in Renal Proximal Tubular Cells Stimulates Sodium-Glucose Cotransporter 2 Expression and Exacerbates Dysglycemia and Kidney Injury in Diabetic Mice. Diabetes. 2021 Jun;70(6):1388-1403. doi: 10.2337/db20-1126. Epub 2021 Apr 5. PMID: 33820760.	33820760	Mouse	Kidney (HK2)	ChIP, EMSA	Cells transfected with or without pCMV-Myc-rat Nrf2 cDNA
35	Liu Y, Zhong W, Zhang J, Chen W, Lu Y, Qiao Y, Zeng Z, Huang H, Cai S, Dong H. Tetrandrine Modulates Rheb-mTOR Signaling-Mediated Selective Autophagy and Protects Pulmonary Fibrosis. Front Pharmacol. 2021 Nov 22;12:739220. doi: 10.3389/fphar.2021.739220. PMID: 34880752; PMCID: PMC8645995.	34880752	Mouse	Fibroblasts (MLF)	ChIP, ChIP-PCR	Tetrandrine treatment
36	Tian Y, Liu Q, Yu S, Chu Q, Chen Y, Wu K, Wang L. NRF2-Driven KEAP1 Transcription in Human Lung Cancer. Mol Cancer Res. 2020 Oct;18(10):1465-1476. doi: 10.1158/1541-7786.MCR-20-0108. Epub 2020 Jun 22. PMID: 32571982.	32571982	Human	Lung (cancer cell lines)	ChIP-seq, ChIP-qPCR	tert-butylhydroquinone (TBHQ) treatment
37	Uruno A, Yagishita Y, Katsuoka F, Kitajima Y, Nunomiya A, Nagatomi R, Pi J, Biswal SS, Yamamoto M. Nrf2-Mediated Regulation of Skeletal Muscle Glycogen Metabolism. Mol Cell Biol. 2016 May 16;36(11):1655-72. doi: 10.1128/MCB.01095-15. PMID: 27044864; PMCID: PMC4959318.	27044864	Mouse	Muscle (C2C12 myotubes)	ChIP-seq, ChIP	CDDO-Imidazolide treatment
38	Hiebert P, Wietecha MS, Cangkrama M, Haertel E, Mavrogonatou E, Stumpe M, Steenbock H, Grossi S, Beer HD, Angel P, Brinckmann J, Kletsas D, Dengjel J, Werner S. Nrf2-Mediated Fibroblast Reprogramming Drives Cellular Senescence by Targeting the Matrisome. Dev Cell. 2018 Jul 16;46(2):145-161.e10. doi: 10.1016/j.devcel.2018.06.012. PMID: 30016619.	30016619	Mouse	Fibroblasts	ChIP	caNrf2 expression
39	Vidović T, Ewald CY. Longevity-Promoting Pathways and Transcription Factors Respond to and Control Extracellular Matrix Dynamics During Aging and Disease. Front Aging. 2022 Jul 7;3:935220. doi: 10.3389/fragi.2022.935220. PMID: 35874275; PMCID: PMC9301135.	35874275	Human, mouse	Collagen and ECM	ChIP-seq	Metaanalysis using Harmonizome database
40	Kurinna S, Seltmann K, Bachmann AL, Schwendimann A, Thiagarajan L, Hennig P, Beer HD, Mollo MR, Missero C, Werner S. Interaction of the NRF2 and p63 transcription factors promotes keratinocyte proliferation in the epidermis. Nucleic Acids Res. 2021 Apr 19;49(7):3748-3763. doi: 10.1093/nar/gkab167. PMID: 33764436; PMCID: PMC8053124.	33764436	Mouse	Epidermis	ChIP-seq	K5-CMVcaNrf2 mice
41	Chen H, Hu Y, Fang Y, Djukic Z, Yamamoto M, Shaheen NJ, Orlando RC, Chen X. Nrf2 deficiency impairs the barrier function of mouse oesophageal epithelium. Gut. 2014 May;63(5):711-9. doi: 10.1136/gutjnl-2012-303731. Epub 2013 May 15. PMID: 23676441; PMCID: PMC3883925.	23676441	Mouse	Esophageal epithelium	ChIP	Non-operated mice and duodenal reflux model
42	Zhao F, Wu T, Lau A, Jiang T, Huang Z, Wang XJ, Chen W, Wong PK, Zhang DD. Nrf2 promotes neuronal cell differentiation. Free Radic Biol Med. 2009 Sep 15;47(6):867-79. doi: 10.1016/j.freeradbiomed.2009.06.029. Epub 2009 Jun 30. PMID: 19573594; PMCID: PMC2748111.	19573594	Human	Neuroblastoma	ChIP	Induction with retinoic acid
43	Staitieh BS, Fan X, Neveu W, Guidot DM. Nrf2 regulates PU.1 expression and activity in the alveolar macrophage. Am J Physiol Lung Cell Mol Physiol. 2015 May 15;308(10):L1086-93. doi: 10.1152/ajplung.00355.2014. Epub 2015 Apr 3. PMID: 25840997; PMCID: PMC4437011.	25840997	Rat	Alveolar macrophages	ChIP	Basal condition and SFN treatment
44	Chorley BN, Campbell MR, Wang X, Karaca M, Sambandan D, Bangura F, Xue P, Pi J, Kleeberger SR, Bell DA. Identification of novel NRF2-regulated genes by ChIP-Seq: influence on retinoid X receptor alpha. Nucleic Acids Res. 2012 Aug;40(15):7416-29. doi: 10.1093/nar/gks409. Epub 2012 May 11. PMID: 22581777; PMCID: PMC3424561.	22581777	Human	Lymphoblastoid cell lines	ChIP, ChIP-seq, ChIP-PCR, ChIP-on-Chip	SFN treatment
45	Hirotsu Y, Katsuoka F, Funayama R, Nagashima T, Nishida Y, Nakayama K, Engel JD, Yamamoto M. Nrf2-MafG heterodimers contribute globally to antioxidant and metabolic networks. Nucleic Acids Res. 2012 Nov 1;40(20):10228-39. doi: 10.1093/nar/gks827. Epub 2012 Sep 10. PMID: 22965115; PMCID: PMC3488259.	22965115	Mouse	Liver (hepatoma cell line Hepa1c1c7 (Hepa-1))	ChIP-seq, ChIP-qPCR	DEM induction
46	Wu J, Zhang L, Li H, Wu S, Liu Z. Nrf2 induced cisplatin resistance in ovarian cancer by promoting CD99 expression. Biochem Biophys Res Commun. 2019 Oct 22;518(4):698-705. doi: 10.1016/j.bbrc.2019.08.113. Epub 2019 Aug 28. PMID: 31472965.	31472965	Human	Ovarian cancer cell line	ChIP	Cisplatin-resistant A2780CP and its parent Cisplatin-sensitive A2780 cell line
47	Zhong Q, Mishra M, Kowluru RA. Transcription factor Nrf2-mediated antioxidant defense system in the development of diabetic retinopathy. Invest Ophthalmol Vis Sci. 2013 Jun 6;54(6):3941-8. doi: 10.1167/iovs.13-11598. PMID: 23633659; PMCID: PMC3676188.	23633659	Human	Retina	ChIP	TBHQ induction
48	Jamaluddin M, Haas de Mello A, Tapryal N, Hazra TK, Garofalo RP, Casola A. NRF2 Regulates Cystathionine Gamma-Lyase Expression and Activity in Primary Airway Epithelial Cells Infected with Respiratory Syncytial Virus. Antioxidants (Basel). 2022 Aug 16;11(8):1582. doi: 10.3390/antiox11081582. PMID: 36009301; PMCID: PMC9405023.	36009301	Human	Primary small airway epithelial cells (SAE)	ChIP	TBHQ induction; RSV (espiratory syncytial virus) repression
49	Xia D, Zhang XR, Ma YL, Zhao ZJ, Zhao R, Wang YY. Nrf2 promotes esophageal squamous cell carcinoma (ESCC) resistance to radiotherapy through the CaMKIIα-associated activation of autophagy. Cell Biosci. 2020 Jul 30;10:90. doi: 10.1186/s13578-020-00456-6. PMID: 32760495; PMCID: PMC7392680.	32760495	Human	Esophageal squamous cell carcinoma (ESCC)	ChIP-qPCR	Lentiviral overexpression
50	Niture SK, Jaiswal AK. Nrf2-induced antiapoptotic Bcl-xL protein enhances cell survival and drug resistance. Free Radic Biol Med. 2013 Apr;57:119-31. doi: 10.1016/j.freeradbiomed.2012.12.014. Epub 2012 Dec 27. PMID: 23275004; PMCID: PMC3606082.	23275004	Mouse	Liver (Hepa-1)	ChIP qRT-PCR	TBHQ induction
51	Lin X, Tawch S, Wong HT, Roy S, Gaudino S, Castillo P, Elsegeiny W, Wakabayashi N, Oury TD, Pociask D, Chen K, McLinskey N, Melville P, Syritsyna O, Coyle P, Good M, Awasthi A, Kolls JK, Kumar P. Nrf2 through Aryl Hydrocarbon Receptor Regulates IL-22 Response in CD4+ T Cells. J Immunol. 2021 Apr 1;206(7):1540-1548. doi: 10.4049/jimmunol.1900656. Epub 2021 Mar 1. PMID: 33648937; PMCID: PMC7987760.	33648937	Mouse	CD4+ T Cells	ChIP-qPCR	CDDO-Im activation
52	Potteti HR, Tamatam CR, Marreddy R, Reddy NM, Noel S, Rabb H, Reddy SP. Nrf2-AKT interactions regulate heme oxygenase 1 expression in kidney epithelia during hypoxia and hypoxia-reoxygenation. Am J Physiol Renal Physiol. 2016 Nov 1;311(5):F1025-F1034. doi: 10.1152/ajprenal.00362.2016. Epub 2016 Aug 31. PMID: 27582105; PMCID: PMC5130454.	27582105	Human	Kidney (HK-2)	ChIP	Hypoxia and hypoxia-reoxygenation
53	Kapetanaki MG, Gbotosho OT, Sharma D, Weidert F, Ofori-Acquah SF, Kato GJ. Free heme regulates placenta growth factor through NRF2-antioxidant response signaling. Free Radic Biol Med. 2019 Nov 1;143:300-308. doi: 10.1016/j.freeradbiomed.2019.08.009. Epub 2019 Aug 10. PMID: 31408727; PMCID: PMC6848791.	31408727	Human	Lymphoblast (K562)	ChIP	Hemin treatment
54	Lacher SE, Lee JS, Wang X, Campbell MR, Bell DA, Slattery M. Beyond antioxidant genes in the ancient Nrf2 regulatory network. Free Radic Biol Med. 2015 Nov;88(Pt B):452-465. doi: 10.1016/j.freeradbiomed.2015.06.044. Epub 2015 Jul 8. PMID: 26163000; PMCID: PMC4837897.	26163000	Human	Lymphoblastoid cell line (LCL)	ChIP-seq, exon array, reporter assay	SFN and TBHQ induction
55	Hong K, Muralimanoharan S, Kwak YT, Mendelson CR. NRF2 Serves a Critical Role in Regulation of Immune Checkpoint Proteins (ICPs) During Trophoblast Differentiation. Endocrinology. 2022 Jul 1;163(7):bqac070. doi: 10.1210/endocr/bqac070. PMID: 35596653; PMCID: PMC9197021.	35596653	Human	Human trophoblast stem cells (hTSCs)	ChIP-qPCR	SynT (placental syncytiotrophoblast) differentiation
56	Guha S, Roy S. Enhanced expression of SLC4A11 by tert-Butylhydroquinone is mediated by direct binding of Nrf2 to the promoter of SLC4A11. Free Radic Biol Med. 2021 May 1;167:299-306. doi: 10.1016/j.freeradbiomed.2021.03.006. Epub 2021 Mar 17. PMID: 33744340.	33744340	Human	Cervix (HeLa)	ChIP-qPCR, WB, reporter assay	pMyc-Nrf2 overexpression
57	Garufi A, Giorno E, Gilardini Montani MS, Pistritto G, Crispini A, Cirone M, D'Orazi G. P62/SQSTM1/Keap1/NRF2 Axis Reduces Cancer Cells Death-Sensitivity in Response to Zn(II)-Curcumin Complex. Biomolecules. 2021 Feb 25;11(3):348. doi: 10.3390/biom11030348. PMID: 33669070; PMCID: PMC7996602.	33669070	Human	Human breast cancer SKBR3, glioblastoma U373 cell lines	ChIP	Zinc–curcumin activation
58	Wu SH, Wang MJ, Lü J, Chen XQ. Signal transduction involved in lipoxin A4‑induced protection of tubular epithelial cells against hypoxia/reoxygenation injury. Mol Med Rep. 2017 Apr;15(4):1682-1692. doi: 10.3892/mmr.2017.6195. Epub 2017 Feb 13. PMID: 28259922; PMCID: PMC5365021.	28259922	Human	HK-2 human proximal tubular epithelial cells	ChIP, EMSA	LXA4 pretreatment, H/R exposure and LXA4 pretreatment followed by H/R injury
59	Li J, Ichikawa T, Jin Y, Hofseth LJ, Nagarkatti P, Nagarkatti M, Windust A, Cui T. An essential role of Nrf2 in American ginseng-mediated anti-oxidative actions in cardiomyocytes. J Ethnopharmacol. 2010 Jul 20;130(2):222-30. doi: 10.1016/j.jep.2010.03.040. Epub 2010 May 4. PMID: 20447451; PMCID: PMC3920583.	20447451	Rat	Heart (H9C2 rat cardiomyocyte cell line)	ChIP	American ginseng-activated Nrf2 transcriptional activity
60	Tsai JJ, Dudakov JA, Takahashi K, Shieh JH, Velardi E, Holland AM, Singer NV, West ML, Smith OM, Young LF, Shono Y, Ghosh A, Hanash AM, Tran HT, Moore MA, van den Brink MR. Nrf2 regulates haematopoietic stem cell function. Nat Cell Biol. 2013 Mar;15(3):309-16. doi: 10.1038/ncb2699. Epub 2013 Feb 24. PMID: 23434824; PMCID: PMC3699879.	23434824	Mouse	Bone Marrow (WBM)	ChIP	Wild type (WT)
61	Chen XY, Li R, Geng ZY. Cold stress initiates the Nrf2/UGT1A1/L-FABP signaling pathway in chickens. Poult Sci. 2015 Nov;94(11):2597-603. doi: 10.3382/ps/pev253. Epub 2015 Oct 8. PMID: 26453599.	26453599	Chicken	Liver	ChIP-seq	DMF treatment
62	Xue D, Zhou C, Shi Y, Lu H, Xu R, He X. Nuclear transcription factor Nrf2 suppresses prostate cancer cells growth and migration through upregulating ferroportin. Oncotarget. 2016 Nov 29;7(48):78804-78812. doi: 10.18632/oncotarget.12860. PMID: 27788496; PMCID: PMC5346678.	27788496	Human	Prostate cancer	ChIP	pEGFPC1-Nrf2 expression
63	Zhang X, Wang T, Yang Y, Li R, Chen Y, Li R, Jiang X, Wang L. Tanshinone IIA attenuates acetaminophen-induced hepatotoxicity through HOTAIR-Nrf2-MRP2/4 signaling pathway. Biomed Pharmacother. 2020 Oct;130:110547. doi: 10.1016/j.biopha.2020.110547. Epub 2020 Aug 7. PMID: 32777703.	32777703	Human	Liver (L02)	ChIP	Knockdown of HOTAIR
64	Kim KH, Jeong JY, Surh YJ, Kim KW. Expression of stress-response ATF3 is mediated by Nrf2 in astrocytes. Nucleic Acids Res. 2010 Jan;38(1):48-59. doi: 10.1093/nar/gkp865. Epub 2009 Oct 28. PMID: 19864258; PMCID: PMC2800224.	19864258	Human	Brain (Primary brain astrocytes)	ChIP	TBHQ induction
65	Muralimanoharan S, Kwak YT, Mendelson CR. Redox-Sensitive Transcription Factor NRF2 Enhances Trophoblast Differentiation via Induction of miR-1246 and Aromatase. Endocrinology. 2018 May 1;159(5):2022-2033. doi: 10.1210/en.2017-03024. PMID: 29546425; PMCID: PMC5905392.	29546425	Human	Trophoblast	ChIP-qPCR	Trophoblast differentiation
66	López-Bernardo E, Anedda A, Sánchez-Pérez P, Acosta-Iborra B, Cadenas S. 4-Hydroxynonenal induces Nrf2-mediated UCP3 upregulation in mouse cardiomyocytes. Free Radic Biol Med. 2015 Nov;88(Pt B):427-438. doi: 10.1016/j.freeradbiomed.2015.03.032. Epub 2015 Apr 3. PMID: 25843654.	25843654	Mouse	Cardiomyocytes (HL-1)	ChIP	4-Hydroxy-2-nonenal (HNE) treatment
67	Maruyama A, Mimura J, Harada N, Itoh K. Nrf2 activation is associated with Z-DNA formation in the human HO-1 promoter. Nucleic Acids Res. 2013 May 1;41(10):5223-34. doi: 10.1093/nar/gkt243. Epub 2013 Apr 9. PMID: 23571756; PMCID: PMC3664823.	23571756	Human	Cervix (HeLa)	ChIP	DEM induction
68	Cai SA, Hou N, Zhao GJ, Liu XW, He YY, Liu HL, Hua YQ, Li LR, Huang Y, Ou CW, Luo CF, Chen MS. Nrf2 Is a Key Regulator on Puerarin Preventing Cardiac Fibrosis and Upregulating Metabolic Enzymes UGT1A1 in Rats. Front Pharmacol. 2018 Jun 6;9:540. doi: 10.3389/fphar.2018.00540. PMID: 29928229; PMCID: PMC5997811.	29928229	Rat	Heart (Cardiac fibroblasts)	ChIP	Puerarin (7,4′-dihydroxyisoflavone-8β-glucopyranoside) activation
69	Singh A, Ling G, Suhasini AN, Zhang P, Yamamoto M, Navas-Acien A, Cosgrove G, Tuder RM, Kensler TW, Watson WH, Biswal S. Nrf2-dependent sulfiredoxin-1 expression protects against cigarette smoke-induced oxidative stress in lungs. Free Radic Biol Med. 2009 Feb 1;46(3):376-86. doi: 10.1016/j.freeradbiomed.2008.10.026. Epub 2008 Nov 1. PMID: 19027064; PMCID: PMC2828157.	19027064	Human	Lung (A549 cells, human alveolar type II epithelial cells)	ChIP	A549 cells stably expressing Nrf2 shRNA and TBHQ treatment
70	Zhou C, Luo D, Xia W, Gu C, Lahm T, Xu X, Qiu Q, Zhang Z. Nuclear Factor (Erythroid-Derived 2)-Like 2 (Nrf2) Contributes to the Neuroprotective Effects of Histone Deacetylase Inhibitors In Retinal Ischemia-Reperfusion Injury. Neuroscience. 2019 Oct 15;418:25-36. doi: 10.1016/j.neuroscience.2019.08.027. Epub 2019 Aug 20. PMID: 31442569.	31442569	Mouse	Retina	ChIP	Oxygenation-glucose deprivation/reoxygenation (OGD/R) induction
71	Maruyama A, Tsukamoto S, Nishikawa K, Yoshida A, Harada N, Motojima K, Ishii T, Nakane A, Yamamoto M, Itoh K. Nrf2 regulates the alternative first exons of CD36 in macrophages through specific antioxidant response elements. Arch Biochem Biophys. 2008 Sep 1;477(1):139-45. doi: 10.1016/j.abb.2008.06.004. Epub 2008 Jun 15. PMID: 18585365.	18585365	Mouse	Macrophages (RAW264.7)	ChIP	Nrf2 activator diethylmaleate
72	Shang Q, Pan C, Zhang X, Yang T, Hu T, Zheng L, Cao S, Feng C, Hu X, Chai X, Wang J, Fang Q. Nuclear factor Nrf2 promotes glycosidase OGG1 expression by activating the AKT pathway to enhance leukemia cell resistance to cytarabine. J Biol Chem. 2023 Jan;299(1):102798. doi: 10.1016/j.jbc.2022.102798. Epub 2022 Dec 14. PMID: 36528059; PMCID: PMC9823221.	36528059	Human	Leukemia cell lines (THP-1, U937)	ChIP-qPCR	Cells overexpressing Nrf2
73	Jiang Z, Li L, Hou L, Zhou Z, Wang C. Mechanism of protective effect of carnosol on pig intestinal epithelial cells. Int J Clin Exp Pathol. 2020 Mar 1;13(3):447-455. PMID: 32269681; PMCID: PMC7137000.	32269681	Pig	Intestine (ZYM-SIEC02)	ChIP	Carnosol treatment up-regulating the expression of Nrf2
74	Nault R, Doskey CM, Fader KA, Rockwell CE, Zacharewski T. Comparison of Hepatic NRF2 and Aryl Hydrocarbon Receptor Binding in 2,3,7,8-Tetrachlorodibenzo-p-dioxin-Treated Mice Demonstrates NRF2-Independent PKM2 Induction. Mol Pharmacol. 2018 Aug;94(2):876-884. doi: 10.1124/mol.118.112144. Epub 2018 May 11. PMID: 29752288; PMCID: PMC6022803.	29752288	Mouse	Liver	ChIP-seq	2,3,7,8-Tetrachlorodibenzo-p-dioxin (TCDD) induction
75	Harvey CJ, Thimmulappa RK, Singh A, Blake DJ, Ling G, Wakabayashi N, Fujii J, Myers A, Biswal S. Nrf2-regulated glutathione recycling independent of biosynthesis is critical for cell survival during oxidative stress. Free Radic Biol Med. 2009 Feb 15;46(4):443-53. doi: 10.1016/j.freeradbiomed.2008.10.040. Epub 2008 Nov 5. PMID: 19028565; PMCID: PMC2634824.	19028565	Mouse	Fibroblasts (MEF)	ChIP	TBHQ induction, genetic deletion of Keap1
76	Lin CC, Hsiao LD, Cho RL, Yang CM. CO-Releasing Molecule-2 Induces Nrf2/ARE-Dependent Heme Oxygenase-1 Expression Suppressing TNF-α-Induced Pulmonary Inflammation. J Clin Med. 2019 Mar 30;8(4):436. doi: 10.3390/jcm8040436. PMID: 30934992; PMCID: PMC6517967.	30934992	Human	Lung (Human pulmonary alveolar epithelial cells (HPAEpiCs))	ChIP	Carbon monoxide-releasing molecule (CORM)-2 induction
77	Hanmer KL, Mavri-Damelin D. Peroxidasin is a novel target of the redox-sensitive transcription factor Nrf2. Gene. 2018 Oct 20;674:104-114. doi: 10.1016/j.gene.2018.06.076. Epub 2018 Jun 25. PMID: 29953917.	29953917	Human	Cervix (HeLa)	ChIP	Cells treated with TBHQ or SFN
78	Banning A, Deubel S, Kluth D, Zhou Z, Brigelius-Flohé R. The GI-GPx gene is a target for Nrf2. Mol Cell Biol. 2005 Jun;25(12):4914-23. doi: 10.1128/MCB.25.12.4914-4923.2005. PMID: 15923610; PMCID: PMC1140597.	15923610	Human	Liver (HepG2)	ChIP, EMSA, reporter assay	TBHQ and SFN induction
79	Lázaro I, Ferré R, Masana L, Cabré A. Akt and ERK/Nrf2 activation by PUFA oxidation-derived aldehydes upregulates FABP4 expression in human macrophages. Atherosclerosis. 2013 Oct;230(2):216-22. doi: 10.1016/j.atherosclerosis.2013.07.043. Epub 2013 Aug 1. PMID: 24075747.	24075747	Human	Marcophages	ChIP	Aldehyde 2,4-decadienal (2,4-DDE) treatment
80	Okada K, Shoda J, Taguchi K, Maher JM, Ishizaki K, Inoue Y, Ohtsuki M, Goto N, Takeda K, Utsunomiya H, Oda K, Warabi E, Ishii T, Osaka K, Hyodo I, Yamamoto M. Ursodeoxycholic acid stimulates Nrf2-mediated hepatocellular transport, detoxification, and antioxidative stress systems in mice. Am J Physiol Gastrointest Liver Physiol. 2008 Oct;295(4):G735-47. doi: 10.1152/ajpgi.90321.2008. Epub 2008 Aug…	18687751	Human	Liver (Hepa1c1c7)	ChIP	Ursodeoxycholic acid (UDCA) treatment
81	Sui YB, Zhang KK, Ren YK, Liu L, Liu Y. The role of Nrf2 in astragaloside IV-mediated antioxidative protection on heart failure. Pharm Biol. 2020 Dec;58(1):1192-1198. doi: 10.1080/13880209.2020.1849319. PMID: 33253607; PMCID: PMC7717863.	33253607	Rat	Heart (H9c2)	ChIP	Astragaloside IV (ASI) treatment increased nuclear localization of Nrf2
82	MacLeod AK, McMahon M, Plummer SM, Higgins LG, Penning TM, Igarashi K, Hayes JD. Characterization of the cancer chemopreventive NRF2-dependent gene battery in human keratinocytes: demonstration that the KEAP1-NRF2 pathway, and not the BACH1-NRF2 pathway, controls cytoprotection against electrophiles as well as redox-cycling compounds. Carcinogenesis. 2009 Sep;30(9):1571-80. doi: 10.1093/carcin/bg…	19608619	Human	Skin (HaCaT)	qRT-PCR	Transfection of HaCaT cells with siRNAs against Keap1 and Nrf2
83	Bian L, Nguyen VT, Tamaoki J, Endo Y, Dong G, Sato A, Kobayashi M. Genetic hyperactivation of Nrf2 causes larval lethality in Keap1a and Keap1b-double-knockout zebrafish. Redox Biol. 2023 Jun;62:102673. doi: 10.1016/j.redox.2023.102673. Epub 2023 Mar 14. PMID: 36934645; PMCID: PMC10031532.	36934645	Zebrafish	Larvae	qRT-PCR, WISH	keap1a;keap1b-DKO larvae
84	Wakabayashi N, Itoh K, Wakabayashi J, Motohashi H, Noda S, Takahashi S, Imakado S, Kotsuji T, Otsuka F, Roop DR, Harada T, Engel JD, Yamamoto M. Keap1-null mutation leads to postnatal lethality due to constitutive Nrf2 activation. Nat Genet. 2003 Nov;35(3):238-45. doi: 10.1038/ng1248. Epub 2003 Sep 28. PMID: 14517554.	14517554	Mouse	Embryo (embryonic day 13.5 MEF)	NB	Keap1-Nfe2l2 compound mutant mice
85	Pi J, Leung L, Xue P, Wang W, Hou Y, Liu D, Yehuda-Shnaidman E, Lee C, Lau J, Kurtz TW, Chan JY. Deficiency in the nuclear factor E2-related factor-2 transcription factor results in impaired adipogenesis and protects against diet-induced obesity. J Biol Chem. 2010 Mar 19;285(12):9292-300. doi: 10.1074/jbc.M109.093955. Epub 2010 Jan 20. PMID: 20089859; PMCID: PMC2838347.	20089859	Mouse	Fibroblasts (3T3-L1)	ChIP	Nrf2 knock-out mice and shRNA mediated Nrf2 knock down
86	Suvorova ES, Lucas O, Weisend CM, Rollins MF, Merrill GF, Capecchi MR, Schmidt EE. Cytoprotective Nrf2 pathway is induced in chronically txnrd 1-deficient hepatocytes. PLoS One. 2009 Jul 7;4(7):e6158. doi: 10.1371/journal.pone.0006158. PMID: 19584930; PMCID: PMC2703566.	19584930	Mouse	Fibroblasts (MEF)	ChIP	Depletion of Txnrd1
87	Zhao GJ, Hou N, Cai SA, Liu XW, Li AQ, Cheng CF, Huang Y, Li LR, Mai YP, Liu SM, Ou CW, Xiong ZY, Chen XH, Chen MS, Luo CF. Contributions of Nrf2 to Puerarin Prevention of Cardiac Hypertrophy and its Metabolic Enzymes Expression in Rats. J Pharmacol Exp Ther. 2018 Sep;366(3):458-469. doi: 10.1124/jpet.118.248369. Epub 2018 Jun 26. PMID: 29945930.	29945930	Mouse	Cardiomyocytes	ChIP qRT-PCR	Puerarin activation
88	Ziros PG, Habeos IG, Chartoumpekis DV, Ntalampyra E, Somm E, Renaud CO, Bongiovanni M, Trougakos IP, Yamamoto M, Kensler TW, Santisteban P, Carrasco N, Ris-Stalpers C, Amendola E, Liao XH, Rossich L, Thomasz L, Juvenal GJ, Refetoff S, Sykiotis GP. NFE2-Related Transcription Factor 2 Coordinates Antioxidant Defense with Thyroglobulin Production and Iodination in the Thyroid Gland. Thyroid. 2018 Ju…	29742982	Rat	Thyroid	ChIP	SFN activation and Nrf2 knock-out
89	Mahaffey CM, Mahaffey NC, Holland W, Zhang H, Gandara DR, Mack PC, Forman HJ. Aberrant regulation of the MRP3 gene in non-small cell lung carcinoma. J Thorac Oncol. 2012 Jan;7(1):34-9. doi: 10.1097/JTO.0b013e318233d753. PMID: 22089114; PMCID: PMC3241903.	22089114	Human	NSCLC	ChIP	HNE treatment
90	Potteti HR, Reddy NM, Hei TK, Kalvakolanu DV, Reddy SP. The NRF2 activation and antioxidative response are not impaired overall during hyperoxia-induced lung epithelial cell death. Oxid Med Cell Longev. 2013;2013:798401. doi: 10.1155/2013/798401. Epub 2013 Apr 28. PMID: 23738042; PMCID: PMC3655638.	23738042	Human	Small airway epithelial cell line	ChIP	Exposure to acute or chronic hyperoxia
91	Khambu B, Cai G, Liu G, Bailey NT, Mercer AA, Baral K, Ma M, Chen X, Li Y, Yin XM. NRF2 transcriptionally regulates Caspase-11 expression to activate HMGB1 release by Autophagy-deficient hepatocytes. Cell Death Discov. 2023 Jul 28;9(1):270. doi: 10.1038/s41420-023-01495-x. PMID: 37507374; PMCID: PMC10382497.	37507374	Mouse	Liver	ChIP, reporter assay	Mice with hepatic deletion of Atg7 (Atg7−/− mice) with constitutively activated Nrf2 (CaNRF2)
92	Lee OH, Jain AK, Papusha V, Jaiswal AK. An auto-regulatory loop between stress sensors INrf2 and Nrf2 controls their cellular abundance. J Biol Chem. 2007 Dec 14;282(50):36412-20. doi: 10.1074/jbc.M706517200. Epub 2007 Oct 9. PMID: 17925401.	17925401	Mouse	Hepatoma (Hepa-1)	ChIP, EMSA	TBHQ treatment
93	Hou Y, Xue P, Bai Y, Liu D, Woods CG, Yarborough K, Fu J, Zhang Q, Sun G, Collins S, Chan JY, Yamamoto M, Andersen ME, Pi J. Nuclear factor erythroid-derived factor 2-related factor 2 regulates transcription of CCAAT/enhancer-binding protein β during adipogenesis. Free Radic Biol Med. 2012 Jan 15;52(2):462-72. doi: 10.1016/j.freeradbiomed.2011.10.453. Epub 2011 Oct 28. PMID: 22138520; PMCID: PMC3…	22138520	Mouse	Fibroblast ( 3T3-L1)	ChIP, reporter assay	Dimethyl itaconate (DMI) treatment
94	Chang WH, Thai P, Xu J, Yang DC, Wu R, Chen CH. Cigarette Smoke Regulates the Competitive Interactions between NRF2 and BACH1 for Heme Oxygenase-1 Induction. Int J Mol Sci. 2017 Nov 10;18(11):2386. doi: 10.3390/ijms18112386. PMID: 29125538; PMCID: PMC5713355.	29125538	Human	Lung (human primary bronchial epithelial (NHBE))	ChIP qRT-PCR	Induction of Nrf2 by cigarette smoke
95	Ibbotson K, Yell J, Ronaldson PT. Nrf2 signaling increases expression of ATP-binding cassette subfamily C mRNA transcripts at the blood-brain barrier following hypoxia-reoxygenation stress. Fluids Barriers CNS. 2017 Mar 16;14(1):6. doi: 10.1186/s12987-017-0055-4. PMID: 28298215; PMCID: PMC5353788.	28298215	Rat	Brain microvessels	ChIP qPCR	Cerebral hypoxia and reoxygenation (H/R) and SFN treatment
96	Kurinna S, Muzumdar S, Köhler UA, Kockmann T, Auf dem Keller U, Schäfer M, Werner S. Autocrine and Paracrine Regulation of Keratinocyte Proliferation through a Novel Nrf2-IL-36γ Pathway. J Immunol. 2016 Jun 1;196(11):4663-70. doi: 10.4049/jimmunol.1501447. Epub 2016 Apr 25. PMID: 27183581.	27183581	Mouse	Keratinocytes, liver	ChIP	K5cre-CMVcaNrf2 mice and WT mice
97	Dehn S, DeBerge M, Yeap XY, Yvan-Charvet L, Fang D, Eltzschig HK, Miller SD, Thorp EB. HIF-2α in Resting Macrophages Tempers Mitochondrial Reactive Oxygen Species To Selectively Repress MARCO-Dependent Phagocytosis. J Immunol. 2016 Nov 1;197(9):3639-3649. doi: 10.4049/jimmunol.1600402. Epub 2016 Sep 26. PMID: 27671111; PMCID: PMC5101127.	27671111	Mouse	Spleen	ChIP qPCR	Hif-2α−/− Mϕs cells from transgenic mice
98	Geillinger KE, Kipp AP, Schink K, Röder PV, Spanier B, Daniel H. Nrf2 regulates the expression of the peptide transporter PEPT1 in the human colon carcinoma cell line Caco-2. Biochim Biophys Acta. 2014 Jun;1840(6):1747-54. doi: 10.1016/j.bbagen.2013.12.026. Epub 2013 Dec 28. PMID: 24380877.	24380877	Human	Colon (CaCo)	ChIP, EMSA	Resveratrol, SFN treatment
99	Canet MJ, Merrell MD, Harder BG, Maher JM, Wu T, Lickteig AJ, Jackson JP, Zhang DD, Yamamoto M, Cherrington NJ. Identification of a functional antioxidant response element within the eighth intron of the human ABCC3 gene. Drug Metab Dispos. 2015 Jan;43(1):93-9. doi: 10.1124/dmd.114.060103. Epub 2014 Oct 27. PMID: 25349122; PMCID: PMC4279086.	25349122	Human	Lung carcinoma cell line (A549)	ChIP-seq	Constitutively active Nrf2
100	Faraonio R, Vergara P, Di Marzo D, Pierantoni MG, Napolitano M, Russo T, Cimino F. p53 suppresses the Nrf2-dependent transcription of antioxidant response genes. J Biol Chem. 2006 Dec 29;281(52):39776-84. doi: 10.1074/jbc.M605707200. Epub 2006 Oct 31. PMID: 17077087.	17077087	Human	Lung carcinoma (Calu-6)	ChIP	Cells treatet with DEM
101	Johnson GS, Li J, Beaver LM, Dashwood WM, Sun D, Rajendran P, Williams DE, Ho E, Dashwood RH. A functional pseudogene, NMRAL2P, is regulated by Nrf2 and serves as a coactivator of NQO1 in sulforaphane-treated colon cancer cells. Mol Nutr Food Res. 2017 Apr;61(4):10.1002/mnfr.201600769. doi: 10.1002/mnfr.201600769. Epub 2017 Jan 3. PMID: 27860235; PMCID: PMC5380536.	27860235	Human	Colon cancer (HCT116)	ChIP, qRT-PCR	Induction by SFN
102	Liu P, Kerins MJ, Tian W, Neupane D, Zhang DD, Ooi A. Differential and overlapping targets of the transcriptional regulators NRF1, NRF2, and NRF3 in human cells. J Biol Chem. 2019 Nov 29;294(48):18131-18149. doi: 10.1074/jbc.RA119.009591. Epub 2019 Oct 18. PMID: 31628195; PMCID: PMC6885608.	31628195	Human	Osteosarcoma (U2OS)	ChIP Exo-seq, RNA-Seq	Doxycycline-inducible FLAG-tagged NRF1, NRF2 or NRF3
103	Ryu YS, Fernando PDSM, Kang KA, Piao MJ, Zhen AX, Kang HK, Koh YS, Hyun JW. Marine Compound 3-bromo-4,5-dihydroxybenzaldehyde Protects Skin Cells against Oxidative Damage via the Nrf2/HO-1 Pathway. Mar Drugs. 2019 Apr 19;17(4):234. doi: 10.3390/md17040234. PMID: 31010200; PMCID: PMC6521005.	31010200	Mouse	Keratinocytes (HaCaT)	ChIP	Induction with natural antioxidant compound 3-bromo-4,5-dihydroxybenzaldehyde (3-BDB)
104	Singh A, Wu H, Zhang P, Happel C, Ma J, Biswal S. Expression of ABCG2 (BCRP) is regulated by Nrf2 in cancer cells that confers side population and chemoresistance phenotype. Mol Cancer Ther. 2010 Aug;9(8):2365-76. doi: 10.1158/1535-7163.MCT-10-0108. Epub 2010 Aug 3. PMID: 20682644; PMCID: PMC2955865.	20682644	Human	Lung (A549)	ChIP, EMSA	A549 cells stably expressing Nrf2 shRNA
105	Lin AH, Chen HW, Liu CT, Tsai CW, Lii CK. Activation of Nrf2 is required for up-regulation of the π class of glutathione S-transferase in rat primary hepatocytes with L-methionine starvation. J Agric Food Chem. 2012 Jul 4;60(26):6537-45. doi: 10.1021/jf301567m. Epub 2012 Jun 22. PMID: 22676582.	22676582	Rat	Liver (hepatocytes)	ChIP, EMSA	Cells treated with methionine restriction or BSO (L-buthionine sulfoximine, a GSH synthesis inhibitor)
106	Chen J, Wang B, Lai J, Braunstein Z, He M, Ruan G, Yin Z, Wang J, Cianflone K, Ning Q, Chen C, Wang DW. Trimetazidine Attenuates Cardiac Dysfunction in Endotoxemia and Sepsis by Promoting Neutrophil Migration. Front Immunol. 2018 Sep 4;9:2015. doi: 10.3389/fimmu.2018.02015. PMID: 30233596; PMCID: PMC6131494.	30233596	Human	Kidney (HEK293T)	ChIP	Nrf2 overexpression
107	Kong Y, Hu L, Lu K, Wang Y, Xie Y, Gao L, Yang G, Xie B, He W, Chen G, Wu H, Wu X, Zhan F, Shi J. Ferroportin downregulation promotes cell proliferation by modulating the Nrf2-miR-17-5p axis in multiple myeloma. Cell Death Dis. 2019 Aug 19;10(9):624. doi: 10.1038/s41419-019-1854-0. PMID: 31423010; PMCID: PMC6698482.	31423010	Human	Multiple myelome cell line	ChIP, reporter assay	Nrf2 overexpression
108	Sun Z, Zhang S, Chan JY, Zhang DD. Keap1 controls postinduction repression of the Nrf2-mediated antioxidant response by escorting nuclear export of Nrf2. Mol Cell Biol. 2007 Sep;27(18):6334-49. doi: 10.1128/MCB.00630-07. Epub 2007 Jul 16. PMID: 17636022; PMCID: PMC2099624.	17636022	Human	Breast cancer (MDA-MB-231)	ChIP	TBHQ and SF treatment
109	Kim NH, Oh MK, Park HJ, Kim IS. Auranofin, a gold(I)-containing antirheumatic compound, activates Keap1/Nrf2 signaling via Rac1/iNOS signal and mitogen-activated protein kinase activation. J Pharmacol Sci. 2010;113(3):246-54. doi: 10.1254/jphs.09330fp. PMID: 20647686.	20647686	Human	Leukemia monocytic cells (THP-1)	ChIP	Auranofin induction and inhibition of Rac1, NADPH oxidase and iNOS
110	Katsuoka F, Motohashi H, Engel JD, Yamamoto M. Nrf2 transcriptionally activates the mafG gene through an antioxidant response element. J Biol Chem. 2005 Feb 11;280(6):4483-90. doi: 10.1074/jbc.M411451200. Epub 2004 Dec 1. PMID: 15574414.	15574414	Human	Liver (Hepa-1c1c7)	ChIP	DEM treatment
111	Chen W, Jiang T, Wang H, Tao S, Lau A, Fang D, Zhang DD. Does Nrf2 contribute to p53-mediated control of cell survival and death? Antioxid Redox Signal. 2012 Dec 15;17(12):1670-5. doi: 10.1089/ars.2012.4674. Epub 2012 Jun 11. PMID: 22559194; PMCID: PMC3474188.	22559194	Mouse	Embryonic fibroblasts (MEF)	ChIP qPCR	TBHQ induction and etoposide repression
112	Inouye S, Kubo T, Miyamoto T, Iyoda T, Okita N, Akagi R. Heat shock-induced heme oxygenase-1 expression in a mouse hepatoma cell line is dependent on HSF1 and modified by NRF2 and BACH1. Genes Cells. 2022 Dec;27(12):719-730. doi: 10.1111/gtc.12986. Epub 2022 Oct 20. PMID: 36203316.	36203316	Mouse	Hepatoma (Hepa 1–6)	ChIP	Heat schock and heme treatment (HA)
113	Mishra M, Zhong Q, Kowluru RA. Epigenetic modifications of Nrf2-mediated glutamate-cysteine ligase: implications for the development of diabetic retinopathy and the metabolic memory phenomenon associated with its continued progression. Free Radic Biol Med. 2014 Oct;75:129-39. doi: 10.1016/j.freeradbiomed.2014.07.001. Epub 2014 Jul 9. PMID: 25016074; PMCID: PMC10280282.	25016074	Rat	Eye (retina)	ChIP semi-quantitive PCR	Diabetic rats
114	Abu-Bakar A, Lämsä V, Arpiainen S, Moore MR, Lang MA, Hakkola J. Regulation of CYP2A5 gene by the transcription factor nuclear factor (erythroid-derived 2)-like 2. Drug Metab Dispos. 2007 May;35(5):787-94. doi: 10.1124/dmd.106.014423. Epub 2007 Feb 15. PMID: 17303623.	17303623	Mouse	Liver	ChIP	Cadmium activation
115	Nguyen T, Sherratt PJ, Nioi P, Yang CS, Pickett CB. Nrf2 controls constitutive and inducible expression of ARE-driven genes through a dynamic pathway involving nucleocytoplasmic shuttling by Keap1. J Biol Chem. 2005 Sep 16;280(37):32485-92. doi: 10.1074/jbc.M503074200. Epub 2005 Jul 6. PMID: 16000310.	16000310	Rat	Liver (H4IIEC3)	ChIP	TBHQ treatment
116	Fang X, Wang H, Han D, Xie E, Yang X, Wei J, Gu S, Gao F, Zhu N, Yin X, Cheng Q, Zhang P, Dai W, Chen J, Yang F, Yang HT, Linkermann A, Gu W, Min J, Wang F. Ferroptosis as a target for protection against cardiomyopathy. Proc Natl Acad Sci U S A. 2019 Feb 12;116(7):2672-2680. doi: 10.1073/pnas.1821022116. Epub 2019 Jan 28. PMID: 30692261; PMCID: PMC6377499.	30692261	Mouse	Heart	qRT-PCR	Suppression of heme oxygenase-1 induction by doxorubicin treatment in Nrf2 KO mice
117	Mussotter F, Tomm JM, El Ali Z, Pallardy M, Kerdine-Römer S, Götz M, von Bergen M, Haase A, Luch A. Proteomics analysis of dendritic cell activation by contact allergens reveals possible biomarkers regulated by Nrf2. Toxicol Appl Pharmacol. 2016 Dec 15;313:170-179. doi: 10.1016/j.taap.2016.11.001. Epub 2016 Nov 3. PMID: 27816475	27816475	Mouse	Dendritic cells	Proteomics	Dendritic cell activation by contact allergens
118	Shelton LM, Lister A, Walsh J, Jenkins RE, Wong MH, Rowe C, Ricci E, Ressel L, Fang Y, Demougin P, Vukojevic V, O'Neill PM, Goldring CE, Kitteringham NR, Park BK, Odermatt A, Copple IM. Integrated transcriptomic and proteomic analyses uncover regulatory roles of Nrf2 in the kidney. Kidney Int. 2015 Dec;88(6):1261-1273. doi: 10.1038/ki.2015.286. Epub 2015 Sep 30. PMID: 26422507; PMCID: PMC4676083.	26422507	Mouse	Kidney	Proteomics, transcriptomics	Nrf2+/+ or Nrf2−/− mice treated with CDDO-Me
119	Walsh J, Jenkins RE, Wong M, Olayanju A, Powell H, Copple I, O'Neill PM, Goldring CE, Kitteringham NR, Park BK. Identification and quantification of the basal and inducible Nrf2-dependent proteomes in mouse liver: biochemical, pharmacological and toxicological implications. J Proteomics. 2014 Aug 28;108(100):171-87. doi: 10.1016/j.jprot.2014.05.007. Epub 2014 May 21. PMID: 24859727; PMCID: PMC411…	24859727	Mouse	Liver	Proteomics	Basal and inducible Nrf2-dependent proteomes
120	Abdullah A, Kitteringham NR, Jenkins RE, Goldring C, Higgins L, Yamamoto M, Hayes J, Park BK. Analysis of the role of Nrf2 in the expression of liver proteins in mice using two-dimensional gel-based proteomics. Pharmacol Rep.2012;64(3):680-97. doi: 10.1016/s1734-1140(12)70863-0. PMID: 22814021.	22814021	Mouse	Liver	Proteomics	WT and Nrf2-/- fed with Nrf2 inducer butylated hydroxyanisole (BHA)
121	Abu R, Yu L, Kumar A, Gao L, Kumar V. A Quantitative Proteomics Approach to Gain Insight into NRF2-KEAP1 Skeletal Muscle System and Its Cysteine Redox Regulation. Genes (Basel). 2021 Oct 21;12(11):1655. doi: 10.3390/genes12111655. PMID: 34828261; PMCID: PMC8622432.	34828261	Mouse	Skeletal muscle	Proteomics	inducible muscle specific (iMS) Nrf2flox/flox and iMS-Keap1flox/fox mice
122	Gatbonton-Schwager T, Yagishita Y, Joshi T, Wakabayashi N, Srinivasan H, Suzuki T, Yamamoto M, Kensler TW. A Point Mutation at C151 of Keap1 of Mice Abrogates NRF2 Signaling, Cytoprotection in Vitro, and Hepatoprotection in Vivo by Bardoxolone Methyl (CDDO-Me). Mol Pharmacol. 2023 Aug;104(2):51-61. doi: 10.1124/molpharm.123.000671. Epub 2023 May 15. PMID: 37188495; PMCID: PMC10353147.	37188495	Mouse	Liver	Transcriptomics	Nrf2 knockout or Keap1 C151 mutation and bardoxolone-methyl-dependent gene regulation
123	Kwak MK, Wakabayashi N, Itoh K, Motohashi H, Yamamoto M, Kensler TW. Modulation of gene expression by cancer chemopreventive dithiolethiones through the Keap1-Nrf2 pathway. Identification of novel gene clusters for cell survival. J Biol Chem. 2003 Mar 7;278(10):8135-45. doi: 10.1074/jbc.M211898200. Epub 2002 Dec 27. PMID: 12506115.	12506115	Mouse	Liver	Transcriptomics, PCR	Modulation of Gene Expression by cancer chemopreventive dithiolethiones
124	Cho HY, Reddy SP, Debiase A, Yamamoto M, Kleeberger SR. Gene expression profiling of NRF2-mediated protection against oxidative injury. Free Radic Biol Med. 2005 Feb 1;38(3):325-43. doi: 10.1016/j.freeradbiomed.2004.10.013. PMID: 15629862.	15629862	Mouse	Lung	Transcriptomics	Nrf2 knockout effect on lung gene expression induced by hypoxia
125	Gebel S, Diehl S, Pype J, Friedrichs B, Weiler H, Schüller J, Xu H, Taguchi K, Yamamoto M, Müller T. The transcriptome of Nrf2-/- mice provides evidence for impaired cell cycle progression in the development of cigarette smoke-induced emphysematous changes. Toxicol Sci. 2010 May;115(1):238-52. doi: 10.1093/toxsci/kfq039. Epub 2010 Feb 4. PMID: 20133372.	20133372	Mouse	Lung	Transcriptomics, PCR	Nrf2 knockout effect on lung gene expression induced by cigarette smoke
126	Miyamoto N, Izumi H, Miyamoto R, Bin H, Kondo H, Tawara A, Sasaguri Y, Kohno K. Transcriptional regulation of activating transcription factor 4 under oxidative stress in retinal pigment epithelial ARPE-19/HPV-16 cells. Invest Ophthalmol Vis Sci. 2011 Mar 2;52(3):1226-34. doi: 10.1167/iovs.10-5775. PMID: 21087962.	21087962	Human	Retina (ARPE-19/HPV16)	ChIP	Nrf2 downregulation with anoxia and thapsigargin (TG)
127	Maher JM, Dieter MZ, Aleksunes LM, Slitt AL, Guo G, Tanaka Y, Scheffer GL, Chan JY, Manautou JE, Chen Y, Dalton TP, Yamamoto M, Klaassen CD. Oxidative and electrophilic stress induces multidrug resistance-associated protein transporters via the nuclear factor-E2-related factor-2 transcriptional pathway. Hepatology. 2007 Nov;46(5):1597-610. doi: 10.1002/hep.21831. PMID: 17668877.	17668877	Human	Hepatoma (Hepa1c1c7 )	ChIP	TBHQ treatment
128	Iwasaki K, Ray PD, Huang BW, Sakamoto K, Kobayashi T, Tsuji Y. Role of AMP-activated protein kinase in ferritin H gene expression by resveratrol in human T cells. Biochemistry. 2013 Jul 30;52(30):5075-83. doi: 10.1021/bi400399f. Epub 2013 Jul 16. PMID: 23829535; PMCID: PMC4108177.	23829535	Human	T-Lymphocytes (Jurkat, K562)	ChIP RT-PCR	Resveratrol and TBHQ induction
129	Zhan M, Wang H, Xu SW, Yang LH, Chen W, Zhao SX, Shen H, Liu Q, Yang RM, Wang J. Variants in oxidative stress-related genes affect the chemosensitivity through Nrf2-mediated signaling pathway in biliary tract cancer. EBioMedicine. 2019 Oct;48:143-160. doi: 10.1016/j.ebiom.2019.08.037. Epub 2019 Oct 4. PMID: 31590928; PMCID: PMC6838379.	31590928	Human	Gallbladder carcinoma (GBC-SD)	ChIP qPCR	Cells transfected with sh-CO or sh-NFE2L2
130	Lin CC, Yang CC, Hsiao LD, Yang CM. Carbon Monoxide Releasing Molecule-3 Enhances Heme Oxygenase-1 Induction via ROS-Dependent FoxO1 and Nrf2 in Brain Astrocytes. Oxid Med Cell Longev. 2021 Jun 12;2021:5521196. doi: 10.1155/2021/5521196. PMID: 34194603; PMCID: PMC8214505.	34194603	Rat	Astrocytes	ChIP	Tricarbonylchloro(glycinato)ruthenium (CORM-3) stimulation
131	Jang JW, Thuy PX, Lee JW, Moon EY. CXCR4 promotes B cell viability by the cooperation of nuclear factor (erythroid-derived 2)-like 2 and hypoxia-inducible factor-1α under hypoxic conditions. Cell Death Dis. 2021 Mar 26;12(4):330. doi: 10.1038/s41419-021-03615-w. PMID: 33771976; PMCID: PMC7998033.	33771976	Human	B lymphoblast cells (WiL2-NS)	ChIP	Hypoxia
132	Yang CC, Hsiao LD, Wang CY, Lin WN, Shih YF, Chen YW, Cho RL, Tseng HC, Yang CM. HO-1 Upregulation by Kaempferol via ROS-Dependent Nrf2-ARE Cascade Attenuates Lipopolysaccharide-Mediated Intercellular Cell Adhesion Molecule-1 Expression in Human Pulmonary Alveolar Epithelial Cells. Antioxidants (Basel). 2022 Apr 14;11(4):782. doi: 10.3390/antiox11040782. PMID: 35453467; PMCID: PMC9028455.	35453467	Human	Lung primary cells	ChIP qPCR	Kaempferol
133	Hung JH, Wee SK, Omar HA, Su CH, Chen HY, Chen PS, Chiu CC, Wu MS, Teng YN. Nuclear factor erythroid-2-related factor regulates LRWD1 expression and cellular adaptation to oxidative stress in human embryonal carcinoma cells. Biochimie. 2018 May;148:99-106. doi: 10.1016/j.biochi.2018.03.001. Epub 2018 Mar 12. PMID: 29544732.	29544732	Human	Embryonal carcinoma (NT2/D1)	ChIP	ROS inducer, H2O2 and sodium nitroprusside (SNP)
134	Wang L, He X, Szklarz GD, Bi Y, Rojanasakul Y, Ma Q. The aryl hydrocarbon receptor interacts with nuclear factor erythroid 2-related factor 2 to mediate induction of NAD(P)H:quinoneoxidoreductase 1 by 2,3,7,8-tetrachlorodibenzo-p-dioxin. Arch Biochem Biophys. 2013 Sep 1;537(1):31-8. doi: 10.1016/j.abb.2013.06.001. Epub 2013 Jun 22. PMID: 23800876; PMCID: PMC4597779.	23800876	Human	Hepatoma (Hepa1c1c7 )	ChIP RT-PCR	Treated with TBHQ or TCDD (AhR agonist 2,3,7,8-tetrachlorodibenzo-p-dioxin)
135	Macari ER, Lowrey CH. Induction of human fetal hemoglobin via the NRF2 antioxidant response signaling pathway. Blood. 2011 Jun 2;117(22):5987-97. doi: 10.1182/blood-2010-10-314096. Epub 2011 Apr 4. PMID: 21464371; PMCID: PMC3112042.	21464371	Human	Lymphoblast (K562)	ChIP RT-PCR, EMSA	Induction of Nrf2 with TBHQ and hemin
136	Kwak MK, Itoh K, Yamamoto M, Kensler TW. Enhanced expression of the transcription factor Nrf2 by cancer chemopreventive agents: role of antioxidant response element-like sequences in the nrf2 promoter. Mol Cell Biol. 2002 May;22(9):2883-92. doi: 10.1128/MCB.22.9.2883-2892.2002. PMID: 11940647; PMCID: PMC133753.	11940647	Mouse	Keratinocytes (PE)	ChIP, EMSA	D3T 3H-1,2-dithiole-3-thione (D3T) treatment
137	Lai TH, Shieh JM, Tsou CJ, Wu WB. Gold nanoparticles induce heme oxygenase-1 expression through Nrf2 activation and Bach1 export in human vascular endothelial cells. Int J Nanomedicine. 2015 Sep 21;10:5925-39. doi: 10.2147/IJN.S88514. PMID: 26445536; PMCID: PMC4590552.	26445536	Human	Vascular endothelial cells	ChIP	Gold nanoparticles (AuNPs) treatment
138	Xu J, Shimpi P, Armstrong L, Salter D, Slitt AL. PFOS induces adipogenesis and glucose uptake in association with activation of Nrf2 signaling pathway. Toxicol Appl Pharmacol. 2016 Jan 1;290:21-30. doi: 10.1016/j.taap.2015.11.002. Epub 2015 Nov 5. PMID: 26548598; PMCID: PMC4742372.	26548598	Mouse	Embryonic fibroblasts (3T3-L1)	ChIP	Perfluorooctane sulfonate (C8HF17O3S, PFOS)
139	Bayele HK, Balesaria S, Srai SK. Phytoestrogens modulate hepcidin expression by Nrf2: Implications for dietary control of iron absorption. Free Radic Biol Med. 2015 Dec;89:1192-202. doi: 10.1016/j.freeradbiomed.2015.11.001. Epub 2015 Nov 10. PMID: 26546695; PMCID: PMC4698393.	26546695	Human	Hepatoma (HepG2)	ChIP	LPS, quercetin, SFN and TBHQ treatments
140	Huang Z, Li X, Zhou T, Jiang Y, Shi JH. Phosphorylated nuclear factor erythroid 2-related factor 2 promotes the secretion of C-C motif chemokine ligand 2 and the recruitment of M2 macrophages. Ann Transl Med. 2021 Dec;9(23):1719. doi: 10.21037/atm-21-2947. PMID: 35071413; PMCID: PMC8743721.	35071413	Rat	Cardiomyoblast cell line (H9C2)	ChIP qPCR	H/R (hypoxia/reperfusion)
141	Chen XQ, Wu SH, Zhou Y, Tang YR. Lipoxin A4-induced heme oxygenase-1 protects cardiomyocytes against hypoxia/reoxygenation injury via p38 MAPK activation and Nrf2/ARE complex. PLoS One. 2013 Jun 24;8(6):e67120. doi: 10.1371/journal.pone.0067120. PMID: 23826208; PMCID: PMC3691153.	23826208	Rat	Cardiomyocytes	ChIP	Treatment with LXA4 (Lipoxin A4 ), H/R injury, and H/R injury plus LXA4
142	Wang W, Jaiswal AK. Nuclear factor Nrf2 and antioxidant response element regulate NRH:quinone oxidoreductase 2 (NQO2) gene expression and antioxidant induction. Free Radic Biol Med. 2006 Apr 1;40(7):1119-30. doi: 10.1016/j.freeradbiomed.2005.10.063. Epub 2005 Nov 28. PMID: 16545679.	16545679	Human	Hepatoma (Hep-G2)	ChIP, EMSA	TBHQ induction
143	Chowdhury I, Mo Y, Gao L, Kazi A, Fisher AB, Feinstein SI. Oxidant stress stimulates expression of the human peroxiredoxin 6 gene by a transcriptional mechanism involving an antioxidant response element. Free Radic Biol Med. 2009 Jan 15;46(2):146-53. doi: 10.1016/j.freeradbiomed.2008.09.027. Epub 2008 Oct 9. PMID: 18973804; PMCID: PMC2646855.	18973804	Human	Lung (A549)	ChIP	H2O2 induction
144	Rojo AI, Pajares M, Rada P, Nuñez A, Nevado-Holgado AJ, Killik R, Van Leuven F, Ribe E, Lovestone S, Yamamoto M, Cuadrado A. NRF2 deficiency replicates transcriptomic changes in Alzheimer's patients and worsens APP and TAU pathology. Redox Biol. 2017 Oct;13:444-451. doi: 10.1016/j.redox.2017.07.006. Epub 2017 Jul 5. PMID: 28704727; PMCID: PMC5508523.	28704727	Mouse	Brain	Microarray	Nrf2-KO mice
145	Siendones E, SantaCruz-Calvo S, Martín-Montalvo A, Cascajo MV, Ariza J, López-Lluch G, Villalba JM, Acquaviva-Bourdain C, Roze E, Bernier M, de Cabo R, Navas P. Membrane-bound CYB5R3 is a common effector of nutritional and oxidative stress response through FOXO3a and Nrf2. Antioxid Redox Signal. 2014 Oct 20;21(12):1708-25. doi: 10.1089/ars.2013.5479. Epub 2014 Feb 28. PMID: 24450884; PMCID: PMC41…	24450884	Human	Lung	ChIP	Diquat or serum deprivation
146	Li W, Febbraio M, Reddy SP, Yu DY, Yamamoto M, Silverstein RL. CD36 participates in a signaling pathway that regulates ROS formation in murine VSMCs. J Clin Invest. 2010 Nov;120(11):3996-4006. doi: 10.1172/JCI42823. Epub 2010 Oct 11. PMID: 20978343; PMCID: PMC2964976.	20978343	Mouse	Vascular smooth muscle cells	ChIP	cd36–/– VSMC
147	Shenvi SV, Smith E, Hagen TM. Identification of age-specific Nrf2 binding to a novel antioxidant response element locus in the Gclc promoter: a compensatory means for the loss of glutathione synthetic capacity in the aging rat liver? Aging Cell. 2012 Apr;11(2):297-304. doi: 10.1111/j.1474-9726.2011.00788.x. Epub 2012 Feb 1. PMID: 22212472; PMCID: PMC3988790.	22212472	Rat	Liver	ChIP RT-PCR	Age-induced
148	Piao MJ, Kim KC, Kang KA, Fernando PDSM, Herath HMUL, Hyun JW. Phloroglucinol Attenuates Ultraviolet B-Induced 8-Oxoguanine Formation in Human HaCaT Keratinocytes through Akt and Erk-Mediated Nrf2/Ogg1 Signaling Pathways. Biomol Ther (Seoul). 2021 Jan 1;29(1):90-97. doi: 10.4062/biomolther.2020.059. PMID: 32587122; PMCID: PMC7771840.	32587122	Human	Skin (HaCaT)	ChIP	Phloroglucinol
149	Escartin C, Won SJ, Malgorn C, Auregan G, Berman AE, Chen PC, Déglon N, Johnson JA, Suh SW, Swanson RA. Nuclear factor erythroid 2-related factor 2 facilitates neuronal glutathione synthesis by upregulating neuronal excitatory amino acid transporter 3 expression. J Neurosci. 2011 May 18;31(20):7392-401. doi: 10.1523/JNEUROSCI.6577-10.2011. PMID: 21593323; PMCID: PMC3339848.	21593323	Mouse	Neurons	ChIP	Stable Nrf2-HA overexpression in neurons
150	Shenvi SV, Smith EJ, Hagen TM. Transcriptional regulation of rat gamma-glutamate cysteine ligase catalytic subunit gene is mediated through a distal antioxidant response element. Pharmacol Res. 2009 Oct;60(4):229-36. doi: 10.1016/j.phrs.2009.06.003. Epub 2009 Jun 18. PMID: 19540342; PMCID: PMC2756302.	19540342	Rat	Liver (Primary hepatocytes)	ChIP	None
151	Liu K, Jin B, Wu C, Yang J, Zhan X, Wang L, Shen X, Chen J, Chen H, Mao Z. NQO1 Stabilizes p53 in Response to Oncogene-Induced Senescence. Int J Biol Sci. 2015 May 21;11(7):762-71. doi: 10.7150/ijbs.11978. PMID: 26078718; PMCID: PMC4466457.	26078718	Human	Diploid fibroblasts (HDF) 2BS	ChIP qPCR	Oncogene-induced senescence (OIS), sh-Nrf2 lentiviral transient expression
152	Weerachayaphorn J, Cai SY, Soroka CJ, Boyer JL. Nuclear factor erythroid 2-related factor 2 is a positive regulator of human bile salt export pump expression. Hepatology. 2009 Nov;50(5):1588-96. doi: 10.1002/hep.23151. PMID: 19821532; PMCID: PMC3013376.	19821532	Human	Hepatome (HepG2)	ChIP, EMSA	Oltipraz (OPZ) treatment
153	Kivelä AM, Kansanen E, Jyrkkänen HK, Nurmi T, Ylä-Herttuala S, Levonen AL. Enterolactone induces heme oxygenase-1 expression through nuclear factor-E2-related factor 2 activation in endothelial cells. J Nutr. 2008 Jul;138(7):1263-8. doi: 10.1093/jn/138.7.1263. PMID: 18567745.	18567745	Human	Umbilical cord (HUVEC)	ChIP	Enterolactone treatment
154	Rushworth SA, Bowles KM, MacEwan DJ. High basal nuclear levels of Nrf2 in acute myeloid leukemia reduces sensitivity to proteasome inhibitors. Cancer Res. 2011 Mar 1;71(5):1999-2009. doi: 10.1158/0008-5472.CAN-10-3018. Epub 2011 Jan 6. PMID: 21212410.	21212410	Human	Monocytes (THP-1)	ChIP	Bortezomib treatment
155	Singh B, Chatterjee A, Ronghe AM, Bhat NK, Bhat HK. Antioxidant-mediated up-regulation of OGG1 via NRF2 induction is associated with inhibition of oxidative DNA damage in estrogen-induced breast cancer. BMC Cancer. 2013 May 22;13:253. doi: 10.1186/1471-2407-13-253. PMID: 23697596; PMCID: PMC3665669.	23697596	Mouse	MCF-10A	ChIP RT-PCR	Treatment with antioxidants Vitamin C and BHA as well as estrogen
156	Gao L, Kumar V, Vellichirammal NN, Park SY, Rudebush TL, Yu L, Son WM, Pekas EJ, Wafi AM, Hong J, Xiao P, Guda C, Wang HJ, Schultz HD, Zucker IH. Functional, proteomic and bioinformatic analyses of Nrf2- and Keap1- null skeletal muscle. J Physiol. 2020 Dec;598(23):5427-5451. doi: 10.1113/JP280176. Epub 2020 Sep 23. PMID: 32893883; PMCID: PMC7749628.	32893883	Mouse	Skeletal muscle	Proteomics	Nrf2-deficient or overexpressed skeletal muscle tissues
157	Çakır I, Lining Pan P, Hadley CK, El-Gamal A, Fadel A, Elsayegh D, Mohamed O, Rizk NM, Ghamari-Langroudi M. Sulforaphane reduces obesity by reversing leptin resistance. Elife. 2022 Mar 24;11:e67368. doi: 10.7554/eLife.67368. PMID: 35323110; PMCID: PMC8947770.	35323110	Mouse	Muscle, liver, BAT, eWAT, iWAT, hypothalamus	RNA-Seq	SFN treatment
158	Uruno A, Saigusa D, Suzuki T, Yumoto A, Nakamura T, Matsukawa N, Yamazaki T, Saito R, Taguchi K, Suzuki M, Suzuki N, Otsuki A, Katsuoka F, Hishinuma E, Okada R, Koshiba S, Tomioka Y, Shimizu R, Shirakawa M, Kensler TW, Shiba D, Yamamoto M. Nrf2 plays a critical role in the metabolic response during and after spaceflight. Commun Biol. 2021 Dec 9;4(1):1381. doi: 10.1038/s42003-021-02904-6. PMID: 34…	34887485	Mouse	Liver, eWAT, cerebrum	Metabolomics, transcriptomics	Spaceflight
159	Akl MG, Li L, Baccetto R, Phanse S, Zhang Q, Trites MJ, McDonald S, Aoki H, Babu M, Widenmaier SB. Complementary gene regulation by NRF1 and NRF2 protects against hepatic cholesterol overload. Cell Rep. 2023 Apr 14;42(4):112399. doi: 10.1016/j.celrep.2023.112399. Epub ahead of print. Erratum in: Cell Rep. 2023 Jul 25;42(7):112872. PMID: 37060561.	37060561	Mouse	Liver	RNA-Seq and ChIP	Hepatocyte deficiency of Nrf1, Nrf2
160	Fulop GA, Kiss T, Tarantini S, Balasubramanian P, Yabluchanskiy A, Farkas E, Bari F, Ungvari Z, Csiszar A. Nrf2 deficiency in aged mice exacerbates cellular senescence promoting cerebrovascular inflammation. Geroscience. 2018 Dec;40(5-6):513-521. doi: 10.1007/s11357-018-0047-6. Epub 2018 Nov 23. PMID: 30470983; PMCID: PMC6294722.	30470983	Mouse	Middle cerebral arteries, hippocampal samples	RT-PCR	Genetic depletion of the pro-survival/anti-aging transcriptional regulator Nrf2
161	Etoh K, Nakao M. A web-based integrative transcriptome analysis, RNAseqChef, uncovers the cell/tissue type-dependent action of sulforaphane. J Biol Chem. 2023 Jun;299(6):104810. doi: 10.1016/j.jbc.2023.104810. Epub 2023 May 11. PMID: 37172729; PMCID: PMC10267603.	37172729	Mouse	Epithelial cells, keratinocytes	in silico	Developed “RNAseqChef” (RNA-Seq data controller highlighting expression features)
162	Mélanie Salamito, Benjamin Gillet, Delfien Syx, Elisabeth Vaganay, Marilyne Malbouyres, et al.. NRF2 shortage in human skin fibroblasts dysregulates matrisome gene expression and affects collagen fibrillogenesis. Journal of Investigative Dermatology, 2022, 109, pp.1-18. ⟨10.1016/j.jid.2022.07.034⟩. ⟨hal-03829786⟩	NA	Human	Human dermal papillary fibroblasts (HDF)	qPCR	Lentiviral-based shRNA transduction
163	Yang H, Du Y, Fei X, Huang S, Yimiti M, Yang X, Ma J, Li S, Tuoheniyazi H, Zhao Y, Gu Z, Xu D. SUMOylation of the ubiquitin ligase component KEAP1 at K39 upregulates NRF2 and its target function in lung cancer cells proliferation. J Biol Chem. 2023 Sep 1:105215. doi: 10.1016/j.jbc.2023.105215. Epub ahead of print. PMID: 37660919.	37660919	Human	Lung (NSCLC, H1299)	ChIP RT-qPCR	Keap1 knock-down
164	Zhu Z, Li Q, Xu C, Zhao J, Li S, Wang Y, Tian L. Sodium tanshinone IIA sulfonate attenuates silica-induced pulmonary fibrosis in rats via activation of the Nrf2 and thioredoxin system. Environ Toxicol Pharmacol. 2020 Nov;80:103461. doi: 10.1016/j.etap.2020.103461. Epub 2020 Jul 29. PMID: 32738294.	32738294	Mouse	Fibroblasts (NIH-3T3)	ChIP-seq	Sodium tanshinone IIA sulfonate (STS) treatment
165	Nioi P, McMahon M, Itoh K, Yamamoto M, Hayes JD. Identification of a novel Nrf2-regulated antioxidant response element (ARE) in the mouse NAD(P)H:quinone oxidoreductase 1 gene: reassessment of the ARE consensus sequence. Biochem J. 2003 Sep 1;374(Pt 2):337-48. doi: 10.1042/BJ20030754. PMID: 12816537; PMCID: PMC1223621.	12816537	Human	Liver (Hepa-1c1c7)	ChIP, EMSA	SFN treatment
166	Ni Y, Wu GH, Cai JJ, Zhang R, Zheng Y, Liu JQ, Yang XH, Yang X, Shen Y, Lai JM, Ye XM, Mo SJ. Tubule-mitophagic secretion of SerpinG1 reprograms macrophages to instruct anti-septic acute kidney injury efficacy of high-dose ascorbate mediated by NRF2 transactivation. Int J Biol Sci. 2022 Aug 8;18(13):5168-5184. doi: 10.7150/ijbs.74430. PMID: 35982894; PMCID: PMC9379417.	35982894	Mouse	Kidney (Renal tubular epithelial cells)	ChIP	High-dose ascorbate exposure
167	Saha D, Koli S, Reddy KVR. Transcriptional regulation of Hb-α and Hb-β through nuclear factor E2-related factor-2 (Nrf2) activation in human vaginal cells: A novel mechanism of cellular adaptability to oxidative stress. Am J Reprod Immunol. 2017 Jun;77(6). doi: 10.1111/aji.12645. Epub 2017 Feb 21. PMID: 28224676.	28224676	Human	Vagina (VK2/E6E7)	ChIP, EMSA	Stimulation with H2O2
168	He X, Chen MG, Lin GX, Ma Q. Arsenic induces NAD(P)H-quinone oxidoreductase I by disrupting the Nrf2 x Keap1 x Cul3 complex and recruiting Nrf2 x Maf to the antioxidant response element enhancer. J Biol Chem. 2006 Aug 18;281(33):23620-31. doi: 10.1074/jbc.M604120200. Epub 2006 Jun 19. PMID: 16785233.	16785233	Human	Liver (Hepa-1c1c7)	ChIP	Arsenic or TBHQ treatment
169	Bianchi M, Crinelli R, Arbore V, Magnani M. Induction of ubiquitin C (UBC) gene transcription is mediated by HSF1: role of proteotoxic and oxidative stress. FEBS Open Bio. 2018 Jul 24;8(9):1471-1485. doi: 10.1002/2211-5463.12484. PMID: 30186748; PMCID: PMC6120222.	30186748	Human	Cervix (HeLa)	ChIP RT-qPCR	Exposure to NaAsO2 or MG132
170	Jain A, Lamark T, Sjøttem E, Larsen KB, Awuh JA, Øvervatn A, McMahon M, Hayes JD, Johansen T. p62/SQSTM1 is a target gene for transcription factor NRF2 and creates a positive feedback loop by inducing antioxidant response element-driven gene transcription. J Biol Chem. 2010 Jul 16;285(29):22576-91. doi: 10.1074/jbc.M110.118976. Epub 2010 May 7. PMID: 20452972; PMCID: PMC2903417.	20452972	Human	Cervix (HeLa)	ChIP	HeLa cells have higher levels of Nrf2
171	Maruichi T, Fukami T, Nakajima M, Yokoi T. Transcriptional regulation of human carboxylesterase 1A1 by nuclear factor-erythroid 2 related factor 2 (Nrf2). Biochem Pharmacol. 2010 Jan 15;79(2):288-95. doi: 10.1016/j.bcp.2009.08.019. Epub 2009 Aug 26. PMID: 19715681.	19715681	Human	Liver (HepG2)	ChIP	SFN treatment
172	Tanigawa S, Lee CH, Lin CS, Ku CC, Hasegawa H, Qin S, Kawahara A, Korenori Y, Miyamori K, Noguchi M, Lee LH, Lin YC, Steve Lin CL, Nakamura Y, Jin C, Yamaguchi N, Eckner R, Hou DX, Yokoyama KK. Jun dimerization protein 2 is a critical component of the Nrf2/MafK complex regulating the response to ROS homeostasis. Cell Death Dis. 2013 Nov 14;4(11):e921. doi: 10.1038/cddis.2013.448. Erratum in: Cell…	24232097	Mouse	MEF	ChIP qPCR	WT and Jdp2 KO MEFs
173	Chowdhury I, Fisher AB, Christofidou-Solomidou M, Gao L, Tao JQ, Sorokina EM, Lien YC, Bates SR, Feinstein SI. Keratinocyte growth factor and glucocorticoid induction of human peroxiredoxin 6 gene expression occur by independent mechanisms that are synergistic. Antioxid Redox Signal. 2014 Jan 20;20(3):391-402. doi: 10.1089/ars.2012.4634. Epub 2013 Sep 5. PMID: 23815338; PMCID: PMC3894679.	23815338	Human	Lung (A549)	ChIP	Keratinocyte growth factor (KGF) treatment
174	Cho RL, Yang CC, Tseng HC, Hsiao LD, Lin CC, Yang CM. Haem oxygenase-1 up-regulation by rosiglitazone via ROS-dependent Nrf2-antioxidant response elements axis or PPARγ attenuates LPS-mediated lung inflammation. Br J Pharmacol. 2018 Oct;175(20):3928-3946. doi: 10.1111/bph.14465. Epub 2018 Sep 6. PMID: 30088830; PMCID: PMC6151343.	30088830	Human	Lung (HPAEpiC)	ChIP	Rosiglitazone treatment
175	Sakamoto K, Iwasaki K, Sugiyama H, Tsuji Y. Role of the tumor suppressor PTEN in antioxidant responsive element-mediated transcription and associated histone modifications. Mol Biol Cell. 2009 Mar;20(6):1606-17. doi: 10.1091/mbc.e08-07-0762. Epub 2009 Jan 21. PMID: 19158375; PMCID: PMC2655256.	19158375	Human	Lymphoblast (K562)	ChIP	TBHQ treatment
176	Wagner PJ, Park HR, Wang Z, Kirchner R, Wei Y, Su L, Stanfield K, Guilarte TR, Wright RO, Christiani DC, Lu Q. In Vitro Effects of Lead on Gene Expression in Neural Stem Cells and Associations between Up-regulated Genes and Cognitive Scores in Children. Environ Health Perspect. 2017 Apr;125(4):721-729. doi: 10.1289/EHP265. Epub 2016 Aug 26. PMID: 27562236; PMCID: PMC5381979.	27562236	Human	Neural stem cells (NSC)	ChIP	siRNA knockdown of Keap1
177	Yaekashiwa M, Wang LH. Nrf2 regulates thromboxane synthase gene expression in human lung cells. DNA Cell Biol. 2003 Aug;22(8):479-87. doi: 10.1089/10445490360708883. PMID: 14565864.	14565864	Human	Lung (A549)	ChIP	Stably transfected A549 cells
178	Komaravelli N, Tian B, Ivanciuc T, Mautemps N, Brasier AR, Garofalo RP, Casola A. Respiratory syncytial virus infection down-regulates antioxidant enzyme expression by triggering deacetylation-proteasomal degradation of Nrf2. Free Radic Biol Med. 2015 Nov;88(Pt B):391-403. doi: 10.1016/j.freeradbiomed.2015.05.043. Epub 2015 Jun 11. PMID: 26073125; PMCID: PMC4628892.	26073125	Human	Lung (A549)	ChIP	Cell infected with RSV and treated with proteasome inhibitor
179	Miyazaki T, Kirino Y, Takeno M, Samukawa S, Hama M, Tanaka M, Yamaji S, Ueda A, Tomita N, Fujita H, Ishigatsubo Y. Expression of heme oxygenase-1 in human leukemic cells and its regulation by transcriptional repressor Bach1. Cancer Sci. 2010 Jun;101(6):1409-16. doi: 10.1111/j.1349-7006.2010.01550.x. Epub 2010 Mar 2. PMID: 20345481.	20345481	Human	Blood (AML)	ChIP	LPS stimulation
180	Liu JF, Hou SM, Tsai CH, Huang CY, Yang WH, Tang CH. Thrombin induces heme oxygenase-1 expression in human synovial fibroblasts through protease-activated receptor signaling pathways. Arthritis Res Ther. 2012 Apr 27;14(2):R91. doi: 10.1186/ar3815. PMID: 22541814; PMCID: PMC3446465.	22541814	Human	Synovial fibroblasts	ChIP	Thrombin induction and Nrf2 siRNA
181	Xu S, Weerachayaphorn J, Cai SY, Soroka CJ, Boyer JL. Aryl hydrocarbon receptor and NF-E2-related factor 2 are key regulators of human MRP4 expression. Am J Physiol Gastrointest Liver Physiol. 2010 Jul;299(1):G126-35. doi: 10.1152/ajpgi.00522.2010. Epub 2010 Apr 15. PMID: 20395535; PMCID: PMC2904108.	20395535	Human	Liver (HepG2)	ChIP	Treatment with AhR and Nrf2 activators, 2,3,7,8-tetrachlorodibenzo-p-dioxin (TCDD), 3-methylcholanthrene (3-MC), or oltipraz
182	Kaspar JW, Jaiswal AK. Antioxidant-induced phosphorylation of tyrosine 486 leads to rapid nuclear export of Bach1 that allows Nrf2 to bind to the antioxidant response element and activate defensive gene expression. J Biol Chem. 2010 Jan 1;285(1):153-62. doi: 10.1074/jbc.M109.040022. Epub 2009 Nov 6. PMID: 19897490; PMCID: PMC2804160.	19897490	Human	Liver (HepG2)	ChIP	TBHQ treatment
183	Sakurai A, Nishimoto M, Himeno S, Imura N, Tsujimoto M, Kunimoto M, Hara S. Transcriptional regulation of thioredoxin reductase 1 expression by cadmium in vascular endothelial cells: role of NF-E2-related factor-2. J Cell Physiol. 2005 Jun;203(3):529-37. doi: 10.1002/jcp.20246. PMID: 15521073.	18325346	Bovine	BAEC	ChIP	Cadmium treatment
184	MacKenzie EL, Ray PD, Tsuji Y. Role and regulation of ferritin H in rotenone-mediated mitochondrial oxidative stress. Free Radic Biol Med. 2008 May 1;44(9):1762-71. doi: 10.1016/j.freeradbiomed.2008.01.031. Epub 2008 Feb 13. PMID: 18325346; PMCID: PMC2682214.	15521073	Mouse	Embryonic fibroblasts (NIH3T3)	ChIP	Rotenone and TBHQ treatment
185	Yang CC, Hsiao LD, Lin HH, Tseng HC, Situmorang JH, Leu YL, Yang CM. Induction of HO-1 by 5, 8-Dihydroxy-4',7-Dimethoxyflavone via Activation of ROS/p38 MAPK/Nrf2 Attenuates Thrombin-Induced Connective Tissue Growth Factor Expression in Human Cardiac Fibroblasts. Oxid Med Cell Longev. 2020 Dec 3;2020:1080168. doi: 10.1155/2020/1080168. PMID: 33343802; PMCID: PMC7732388.	33343802	Human	Heart (cardiac fibroblasts (HCFs))	ChIP	5,8-Dihydroxy-4',7-dimethoxyflavone (DDF) induction
186	Cherry AD, Suliman HB, Bartz RR, Piantadosi CA. Peroxisome proliferator-activated receptor γ co-activator 1-α as a critical co-activator of the murine hepatic oxidative stress response and mitochondrial biogenesis in Staphylococcus aureus sepsis. J Biol Chem. 2014 Jan 3;289(1):41-52. doi: 10.1074/jbc.M113.512483. Epub 2013 Nov 19. PMID: 24253037; PMCID: PMC3879563.	24253037	Mouse	Liver	ChIP	PGC-1α+/− mice
187	Dhakshinamoorthy S, Jain AK, Bloom DA, Jaiswal AK. Bach1 competes with Nrf2 leading to negative regulation of the antioxidant response element (ARE)-mediated NAD(P)H:quinone oxidoreductase 1 gene expression and induction in response to antioxidants. J Biol Chem. 2005 Apr 29;280(17):16891-900. doi: 10.1074/jbc.M500166200. Epub 2005 Feb 24. PMID: 15734732.	15734732	Human	Liver (HepG2)	ChIP, EMSA	TBHQ treatment
188	Afonyushkin T, Oskolkova OV, Philippova M, Resink TJ, Erne P, Binder BR, Bochkov VN. Oxidized phospholipids regulate expression of ATF4 and VEGF in endothelial cells via NRF2-dependent mechanism: novel point of convergence between electrophilic and unfolded protein stress pathways. Arterioscler Thromb Vasc Biol. 2010 May;30(5):1007-13. doi: 10.1161/ATVBAHA.110.204354. Epub 2010 Feb 25. PMID: 2018…	20185790	Human	Human umbilical vein endothelial cells (HUVEC)	ChIP	Oxidized phospholipids (OxPLs) and SFN treatment
189	Shin JW, Ohnishi K, Murakami A, Lee JS, Kundu JK, Na HK, Ohigashi H, Surh YJ. Zerumbone induces heme oxygenase-1 expression in mouse skin and cultured murine epidermal cells through activation of Nrf2. Cancer Prev Res (Phila). 2011 Jun;4(6):860-70. doi: 10.1158/1940-6207.CAPR-10-0354. Epub 2011 Mar 2. PMID: 21367956.	21367956	Mouse	Skin (JB6)	ChIP	Zerumbone treatment
190	Zhang H, Liu H, Dickinson DA, Liu RM, Postlethwait EM, Laperche Y, Forman HJ. gamma-Glutamyl transpeptidase is induced by 4-hydroxynonenal via EpRE/Nrf2 signaling in rat epithelial type II cells. Free Radic Biol Med. 2006 Apr 15;40(8):1281-92. doi: 10.1016/j.freeradbiomed.2005.11.005. Epub 2005 Dec 1. PMID: 16631518; PMCID: PMC2702664.	16631518	Rat	Lung (L2)	ChIP	HNE (4-hydroxynonenal ) exposure
191	Hernandez-Trujillo Y, Rodriguez-Esparragon F, Macias-Reyes A, Caballero-Hidalgo A, Rodriguez-Perez JC. Rosiglitazone but not losartan prevents Nrf-2 dependent CD36 gene expression up-regulation in an in vivo atherosclerosis model. Cardiovasc Diabetol. 2008 Feb 26;7:3. doi: 10.1186/1475-2840-7-3. PMID: 18302760; PMCID: PMC2266907.	18302760	Mouse	Liver	ChIP RT-PCR	Animals fed with a high-fat high-cholesterol (HFHC) diet
192	Arinze IJ, Kawai Y. Transcriptional activation of the human Galphai2 gene promoter through nuclear factor-kappaB and antioxidant response elements. J Biol Chem. 2005 Mar 18;280(11):9786-95. doi: 10.1074/jbc.M414006200. Epub 2005 Jan 7. PMID: 15640523.	15640523	Human	Bone, marrow (K562)	ChIP	Phorbol myristate acetate (PMA) and TBHQ induction
193	Jin SW, Hwang YP, Choi CY, Kim HG, Kim SJ, Kim Y, Chung YC, Lee KJ, Jeong TC, Jeong HG. Protective effect of rutaecarpine against t-BHP-induced hepatotoxicity by upregulating antioxidant enzymes via the CaMKII-Akt and Nrf2/ARE pathways. Food Chem Toxicol. 2017 Feb;100:138-148. doi: 10.1016/j.fct.2016.12.031. Epub 2016 Dec 23. PMID: 28025122.	28025122	Human	Liver (HepG2)	ChIP	Rutaecarpine treatment
194	Kawai Y, Arinze IJ. Valproic acid-induced gene expression through production of reactive oxygen species. Cancer Res. 2006 Jul 1;66(13):6563-9. doi: 10.1158/0008-5472.CAN-06-0814. PMID: 16818628.	16818628	Human	Bone, marrow (K562)	ChIP, EMSA	Valproic acid (VPA) treatment
195	Li M, Chiu JF, Kelsen A, Lu SC, Fukagawa NK. Identification and characterization of an Nrf2-mediated ARE upstream of the rat glutamate cysteine ligase catalytic subunit gene (GCLC). J Cell Biochem. 2009 Aug 1;107(5):944-54. doi: 10.1002/jcb.22197. PMID: 19459163.	19459163	Rat	Vascular smooth muscle cells (VSMC)	ChIP, EMSA	TBHQ treatment
196	Su S, Yang X, Omiecinski CJ. Intronic DNA elements regulate Nrf2 chemical responsiveness of the human microsomal epoxide hydrolase gene (EPHX1) through a far upstream alternative promoter. Biochim Biophys Acta. 2014 Jun;1839(6):493-505. doi: 10.1016/j.bbagrm.2014.03.014. Epub 2014 Apr 2. PMID: 24704207; PMCID: PMC4040333.	24704207	Human	Lung (A549, BEAS-2B)	ChIP	SNF and TBHQ treatment
197	Tsuji Y. JunD activates transcription of the human ferritin H gene through an antioxidant response element during oxidative stress. Oncogene. 2005 Nov 17;24(51):7567-78. doi: 10.1038/sj.onc.1208901. PMID: 16007120; PMCID: PMC2365508.	16007120	Human	Liver (HepG2)	ChIP	H2O2 and TBHQ induction
198	Iwasaki K, Mackenzie EL, Hailemariam K, Sakamoto K, Tsuji Y. Hemin-mediated regulation of an antioxidant-responsive element of the human ferritin H gene and role of Ref-1 during erythroid differentiation of K562 cells. Mol Cell Biol. 2006 Apr;26(7):2845-56. doi: 10.1128/MCB.26.7.2845-2856.2006. PMID: 16537925; PMCID: PMC1430308.	16537925	Human	Bone, marrow (K562)	ChIP	Transiently transfected Ref-1; hemin and TBHQ treatment
199	Zhang H, Liu H, Iles KE, Liu RM, Postlethwait EM, Laperche Y, Forman HJ. 4-Hydroxynonenal induces rat gamma-glutamyl transpeptidase through mitogen-activated protein kinase-mediated electrophile response element/nuclear factor erythroid 2-related factor 2 signaling. Am J Respir Cell Mol Biol. 2006 Feb;34(2):174-81. doi: 10.1165/rcmb.2005-0280OC. Epub 2005 Sep 29. PMID: 16195535; PMCID: PMC2696200.	16195535	Rat	Lung (L2)	ChIP	HNE treatment
200	Lou H, Du S, Ji Q, Stolz A. Induction of AKR1C2 by phase II inducers: identification of a distal consensus antioxidant response element regulated by NRF2. Mol Pharmacol. 2006 May;69(5):1662-72. doi: 10.1124/mol.105.019794. Epub 2006 Feb 14. PMID: 16478829.	16478829	Human	Liver (HepG2)	ChIP	TBHQ induction
201	Koriyama Y, Chiba K, Yamazaki M, Suzuki H, Muramoto K, Kato S. Long-acting genipin derivative protects retinal ganglion cells from oxidative stress models in vitro and in vivo through the Nrf2/antioxidant response element signaling pathway. J Neurochem. 2010 Oct;115(1):79-91. doi: 10.1111/j.1471-4159.2010.06903.x. PMID: 20681953.	20681953	Rat, mouse	Retinal ganglion cells (RGC-5)	ChIP	Long-acting (1R)-isoPropyloxygenipin (IPRG001)
202	Masutani H, Otsuki R, Yamaguchi Y, Takenaka M, Kanoh N, Takatera K, Kunimoto Y, Yodoi J. Fragrant unsaturated aldehydes elicit activation of the Keap1/Nrf2 system leading to the upregulation of thioredoxin expression and protection against oxidative stress. Antioxid Redox Signal. 2009 May;11(5):949-62. doi: 10.1089/ars.2008.2292. PMID: 19123792.	19123792	Human	Bone, marrow (K562)	ChIP	Perillaldehyde induction
203	Tang YC, Hsiao JR, Jiang SS, Chang JY, Chu PY, Liu KJ, Fang HL, Lin LM, Chen HH, Huang YW, Chen YT, Tsai FY, Lin SF, Chuang YJ, Kuo CC. c-MYC-directed NRF2 drives malignant progression of head and neck cancer via glucose-6-phosphate dehydrogenase and transketolase activation. Theranostics. 2021 Mar 11;11(11):5232-5247. doi: 10.7150/thno.53417. PMID: 33859744; PMCID: PMC8039948.	33859744	Human	Head and neck squamous cell carcinoma (HNSCC)	ChIP qPCR	Carcinogens trigger c-MYC-directed Nrf2 activation
204	Rao J, Qiu J, Ni M, Wang H, Wang P, Zhang L, Wang Z, Liu M, Cheng F, Wang X, Lu L. Macrophage nuclear factor erythroid 2-related factor 2 deficiency promotes innate immune activation by tissue inhibitor of metalloproteinase 3-mediated RhoA/ROCK pathway in the ischemic liver. Hepatology. 2022 Jun;75(6):1429-1445. doi: 10.1002/hep.32184. Epub 2021 Dec 10. PMID: 34624146; PMCID: PMC9300153.	34624146	Mouse	Bone marrow-derived macrophages (BMM)	ChIP‐seq, ChIP-PCR, reporter assay	LPS stimulation
205	Kang X, Huo Y, Jia S, He F, Li H, Zhou Q, Chang N, Liu D, Li R, Hu Y, Zhang P, Xu A. Silenced LINC01134 Enhances Oxaliplatin Sensitivity by Facilitating Ferroptosis Through GPX4 in Hepatocarcinoma. Front Oncol. 2022 Jul 8;12:939605. doi: 10.3389/fonc.2022.939605. PMID: 35875091; PMCID: PMC9304856.	35875091	Human	Liver (HepG2)	ChIP, reporter assay	Cells transfected with LINC01134 and treated w/o Oxaliplatin
206	Parveen SMA, Natani S, Sruthi K K, Khilar P, Ummanni R. HIF-1α and Nrf2 regulates hypoxia induced overexpression of DDAH1 through promoter activation in prostate cancer. Int J Biochem Cell Biol. 2022 Jun;147:106232. doi: 10.1016/j.biocel.2022.106232. Epub 2022 May 26. PMID: 35644470.	35644470	Human	Prostate cancer cell lines	ChIP	Hypoxia
207	Armoni M, Harel C, Ramdas M, Karnieli E. CYP2E1 impairs GLUT4 gene expression and function: NRF2 as a possible mediator. Horm Metab Res. 2014 Jun;46(7):477-83. doi: 10.1055/s-0033-1363990. Epub 2014 Feb 5. PMID: 24500986.	24500986	Rat	Muscle	ChIP qRT-PCR	Transfection with CYP2E1 expression vector or empty vector
208	Zou GL, Zhang XR, Ma YL, Lu Q, Zhao R, Zhu YZ, Wang YY. The role of Nrf2/PIWIL2/purine metabolism axis in controlling radiation-induced lung fibrosis. Am J Cancer Res. 2020 Sep 1;10(9):2752-2767. PMID: 33042615; PMCID: PMC7539767.	33042615	Mouse	Lung	ChIP-seq, qRT-PCR	Radiation-induced lung fibrosis (RILF) mouse model; activation by CDDO-Me
209	Fischhuber K, Matzinger M, Heiss EH. AMPK Enhances Transcription of Selected Nrf2 Target Genes via Negative Regulation of Bach1. Front Cell Dev Biol. 2020 Jul 14;8:628. doi: 10.3389/fcell.2020.00628. PMID: 32760724; PMCID: PMC7372114.	32760724	Mouse	Fibroblasts	ChIP qPCR	WT and AMPK−/− cells
210	Ji L, Li H, Gao P, Shang G, Zhang DD, Zhang N, Jiang T. Nrf2 pathway regulates multidrug-resistance-associated protein 1 in small cell lung cancer. PLoS One. 2013 May 7;8(5):e63404. doi: 10.1371/journal.pone.0063404. PMID: 23667609; PMCID: PMC3646742.	23667609	Human	Lung	ChIP	TBHQ treatment
211	Bendavit G, Aboulkassim T, Hilmi K, Shah S, Batist G. Nrf2 Transcription Factor Can Directly Regulate mTOR: LINKING CYTOPROTECTIVE GENE EXPRESSION TO A MAJOR METABOLIC REGULATOR THAT GENERATES REDOX ACTIVITY. J Biol Chem. 2016 Dec 2;291(49):25476-25488. doi: 10.1074/jbc.M116.760249. Epub 2016 Oct 26. PMID: 27784786; PMCID: PMC5207248.	27784786	Human	Lung (H460 , MDA468, A549, H358, T47D)	ChIP	Cell lines having the activated PI3K pathway (H460, MDA468, and T47D) and two cell lines having the physiologic PI3K pathway (A549 and H358)
212	Kundu R, Dasgupta S, Biswas A, Bhattacharya S, Pal BC, Bhattacharya S, Rao PG, Barua NC, Bordoloi M, Bhattacharya S. Carlinoside reduces hepatic bilirubin accumulation by stimulating bilirubin-UGT activity through Nrf2 gene expression. Biochem Pharmacol. 2011 Nov 1;82(9):1186-97. doi: 10.1016/j.bcp.2011.07.069. Epub 2011 Jul 27. PMID: 21801714.	21801714	Human	Liver (HepG2)	ChIP, reporter assay	Carlinoside (Cln), a flavone glycoside, treatment
213	Bai W, Huo S, Zhou G, Li J, Yang Y, Shao J. Biliverdin modulates the Nrf2/A20/eEF1A2 axis to alleviate cerebral ischemia-reperfusion injury by inhibiting pyroptosis. Biomed Pharmacother. 2023 Sep;165:115057. doi: 10.1016/j.biopha.2023.115057. Epub 2023 Jul 1. PMID: 37399716.	37399716	Mouse	Brain (HT22)	ChIP-qPCR, reporter assay	Biliverdin treatment
214	Wuputra K, Tsai MH, Kato K, Ku CC, Pan JB, Yang YH, Saito S, Wu CC, Lin YC, Cheng KH, Kuo KK, Noguchi M, Nakamura Y, Yoshioka T, Wu DC, Lin CS, Yokoyama KK. Jdp2 is a spatiotemporal transcriptional activator of the AhR via the Nrf2 gene battery. Inflamm Regen. 2023 Aug 18;43(1):42. doi: 10.1186/s41232-023-00290-6. PMID: 37596694; PMCID: PMC10436584.	37596694	Mouse	Embryo (MEF)	ChIP qPCR	2,3,7,8-tetrachlorodibenzo-p-dioxin (TCDD) treatment
215	Thimmulappa RK, Mai KH, Srisuma S, Kensler TW, Yamamoto M, Biswal S. Identification of Nrf2-regulated genes induced by the chemopreventive agent sulforaphane by oligonucleotide microarray. Cancer Res. 2002 Sep 15;62(18):5196-203. PMID: 12234984.	12234984	Mouse	Small intestine	NB, microarray, enzyme assay	Nrf2 WT and KO (-/-; transcriptional KO), SFN treatment
216	Eisenstein A, Hilliard BK, Pope SD, Zhang C, Taskar P, Waizman DA, Israni-Winger K, Tian H, Luan HH, Wang A. Activation of the transcription factor NRF2 mediates the anti-inflammatory properties of a subset of over-the-counter and prescription NSAIDs. Immunity. 2022 Jun 14;55(6):1082-1095.e5. doi: 10.1016/j.immuni.2022.04.015. Epub 2022 May 18. PMID: 35588739; PMCID: PMC9205175.	35588739	Mouse	Bone marrow-derived macrophages (BMDM), plasma	qRT-PCR	GDF15-inducing NSAIDs (indomethacin and ibuprofen, but not ketoprofen), SFN and bardoxolone treatment
217	Innamorato NG, Rojo AI, García-Yagüe AJ, Yamamoto M, de Ceballos ML, Cuadrado A. The transcription factor Nrf2 is a therapeutic target against brain inflammation. J Immunol. 2008 Jul 1;181(1):680-9. doi: 10.4049/jimmunol.181.1.680. PMID: 18566435.	18566435	Mouse	Hippocampus	RT-PCR	SFN treatment
218	Liu M, Grigoryev DN, Crow MT, Haas M, Yamamoto M, Reddy SP, Rabb H. Transcription factor Nrf2 is protective during ischemic and nephrotoxic acute kidney injury in mice. Kidney Int. 2009 Aug;76(3):277-85. doi: 10.1038/ki.2009.157. Epub 2009 May 13. PMID: 19436334.	19436334	Mouse	Kidney	ChIP	Ischemic kidney, KO mice
219	Liu M, Reddy NM, Higbee EM, Potteti HR, Noel S, Racusen L, Kensler TW, Sporn MB, Reddy SP, Rabb H. The Nrf2 triterpenoid activator, CDDO-imidazolide, protects kidneys from ischemia-reperfusion injury in mice. Kidney Int. 2014 Jan;85(1):134-41. doi: 10.1038/ki.2013.357. Epub 2013 Oct 2. PMID: 24088953; PMCID: PMC5282962.	24088953	Mouse	Kidney	qPCR	CDDO-Im treatment
220	Cho HY, Imani F, Miller-DeGraff L, Walters D, Melendi GA, Yamamoto M, Polack FP, Kleeberger SR. Antiviral activity of Nrf2 in a murine model of respiratory syncytial virus disease. Am J Respir Crit Care Med. 2009 Jan 15;179(2):138-50. doi: 10.1164/rccm.200804-535OC. Epub 2008 Oct 17. PMID: 18931336; PMCID: PMC2633060.	18931336	Mouse	Airway	qRT-PCR	SFN treatment
221	Brasil FB, Gobbo RCB, de Almeida FJS, Luckachaki MD, Dos Santos Petry F, de Oliveira MR. The Isothiocyanate Sulforaphane Depends on the Nrf2/γ-GCL/GSH Axis to Prevent Mitochondrial Dysfunction in Cells Exposed to Methylglyoxal. Neurochem Res. 2021 Apr;46(4):740-754. doi: 10.1007/s11064-020-03204-x. Epub 2021 Jan 3. PMID: 33392911.	33392911	Human	Neuronal	qRT-PCR	SFN treatment
222	Cai M, Wang J, Sun H, Guo Q, Zhang C, Yao H, Zhao C, Jia Y, Zhu H. Resveratrol Attenuates Hydrogen Peroxide-induced Injury of Rat Ovarian Granulosa-lutein Cells by Resisting Oxidative Stress via the SIRT1/Nrf2/ARE Signaling Pathway. Curr Pharm Des. 2023;29(12):947-956. doi: 10.2174/1381612829666230403133322. PMID: 37013424.	37013424	Human	Ovary	WB	Resveratrol stimulation followed by H2O2 treatment
223	Dwivedi S, Rajasekar N, Hanif K, Nath C, Shukla R. Sulforaphane Ameliorates Okadaic Acid-Induced Memory Impairment in Rats by Activating the Nrf2/HO-1 Antioxidant Pathway. Mol Neurobiol. 2016 Oct;53(8):5310-23. doi: 10.1007/s12035-015-9451-4. Epub 2015 Oct 3. PMID: 26433376.	26433376	Rat	Neuronal	WB	SFN treatment
224	Kim S, Lee HG, Park SA, Kundu JK, Keum YS, Cha YN, Na HK, Surh YJ. Keap1 cysteine 288 as a potential target for diallyl trisulfide-induced Nrf2 activation. PLoS One. 2014 Jan 28;9(1):e85984. doi: 10.1371/journal.pone.0085984. PMID: 24489685; PMCID: Kim S, Lee HG, Park SA, Kundu JK, Keum YS, Cha YN, Na HK, Surh YJ. Keap1 cysteine 288 as a potential target for diallyl trisulfide-induced Nrf2 activa…	24489685	Human	Stomach	WB	Diallyl trisulfide treatment
225	Kode A, Rajendrasozhan S, Caito S, Yang SR, Megson IL, Rahman I. Resveratrol induces glutathione synthesis by activation of Nrf2 and protects against cigarette smoke-mediated oxidative stress in human lung epithelial cells. Am J Physiol Lung Cell Mol Physiol. 2008 Mar;294(3):L478-88. doi: 10.1152/ajplung.00361.2007. Epub 2007 Dec 27. PMID: 18162601.	18162601	Human	Epithelium	WB	Nrf2 siRNA transfection and resveratrol treatment
226	Lee YJ, Lee SH. Sulforaphane induces antioxidative and antiproliferative responses by generating reactive oxygen species in human bronchial epithelial BEAS-2B cells. J Korean Med Sci. 2011 Nov;26(11):1474-82. doi: 10.3346/jkms.2011.26.11.1474. Epub 2011 Oct 27. PMID: 22065904; PMCID: PMC3207051.	22065904	Human	Epithelium	WB	Nrf2 siRNA tranfection
227	Li D, Wang W, Shan Y, Barrera LN, Howie AF, Beckett GJ, Wu K, Bao Y. Synergy between sulforaphane and selenium in the up-regulation of thioredoxin reductase and protection against hydrogen peroxide-induced cell death in human hepatocytes. Food Chem. 2012 Jul 15;133(2):300-7. doi: 10.1016/j.foodchem.2012.01.026. Epub 2012 Jan 24. PMID: 25683399.	25683399	Human	Liver (HHL-5)	qRT-PCR, RIA, spectrophotometry	SFN treatment and Nrf2 siRNA transfection
228	Mi Y, Zhang W, Tian H, Li R, Huang S, Li X, Qi G, Liu X. EGCG evokes Nrf2 nuclear translocation and dampens PTP1B expression to ameliorate metabolic misalignment under insulin resistance condition. Food Funct. 2018 Mar 1;9(3):1510-1523. doi: 10.1039/c7fo01554b. Epub 2018 Feb 9. PMID: 29423494.	29423494	Human	Liver (HepG2)	WB	EGCG treatment
229	Shin JW, Chun KS, Kim DH, Kim SJ, Kim SH, Cho NC, Na HK, Surh YJ. Curcumin induces stabilization of Nrf2 protein through Keap1 cysteine modification. Biochem Pharmacol. 2020 Mar;173:113820. doi: 10.1016/j.bcp.2020.113820. Epub 2020 Jan 20. PMID: 31972171.	31972171	Mouse	Epidermal (JB6), macrophages	qRT-PCR	Curcumin treatment
230	Sun W, Liu X, Zhang H, Song Y, Li T, Liu X, Liu Y, Guo L, Wang F, Yang T, Guo W, Wu J, Jin H, Wu H. Epigallocatechin gallate upregulates NRF2 to prevent diabetic nephropathy via disabling KEAP1. Free Radic Biol Med. 2017 Jul;108:840-857. doi: 10.1016/j.freeradbiomed.2017.04.365. Epub 2017 Apr 27. PMID: 28457936.	28457936	Rat	Renal tube (NRK-52E)	qRT-PCR, WB	EGCG treatment and combined with gentamycin, Nrf2 siRNA transfection
231	Xu XH, Li GL, Wang BA, Qin Y, Bai SR, Rong J, Deng T, Li Q. Diallyl trisufide protects against oxygen glucose deprivation -induced apoptosis by scavenging free radicals via the PI3K/Akt -mediated Nrf2/HO-1 signaling pathway in B35 neural cells. Brain Res. 2015 Jul 21;1614:38-50. doi: 10.1016/j.brainres.2015.04.014. Epub 2015 Apr 17. PMID: 25896937.	25896937	Rat	Neuronal (B35 )	WB	Diallyl trisulfide and oxygen glucose deprivation
232	Yang B, Yin C, Zhou Y, Wang Q, Jiang Y, Bai Y, Qian H, Xing G, Wang S, Li F, Feng Y, Zhang Y, Cai J, Aschner M, Lu R. Curcumin protects against methylmercury-induced cytotoxicity in primary rat astrocytes by activating the Nrf2/ARE pathway independently of PKCδ. Toxicology. 2019 Sep 1;425:152248. doi: 10.1016/j.tox.2019.152248. Epub 2019 Jul 19. PMID: 31330227; PMCID: PMC6710134.	31330227	Rat	Neuronal	WB	Curcumin treatment
233	Yue L, Yang YR, Ma WX, Wang HY, Fan QW, Wang YY, Li C, Wang J, Hu ZM, Wang XF, Li FH, Liu MM, Jin J, Shi C, Wen JG. Epigallocatechin Gallate Attenuates Gentamicin-Induced Nephrotoxicity by Suppressing Apoptosis and Ferroptosis. Molecules. 2022 Dec 5;27(23):8564. doi: 10.3390/molecules27238564. PMID: 36500657; PMCID: PMC9735461.	36500657	Rat	Kidney (NRK-52E )	qRT-PCR, WB	EGCG treatment and combined with gentamycin, Nrf2 siRNA transfection
234	Zhuang Y, Wu H, Wang X, He J, He S, Yin Y. Resveratrol Attenuates Oxidative Stress-Induced Intestinal Barrier Injury through PI3K/Akt-Mediated Nrf2 Signaling Pathway. Oxid Med Cell Longev. 2019 Dec 2;2019:7591840. doi: 10.1155/2019/7591840. PMID: 31885814; PMCID: PMC6915002.	31885814	Pig	Intestine (IPEC-J2)	qRT-PCR	Resveratrol treatment
235	Uruno, A., Furusawa, Y., Yagishita, Y., Fukutomi, T., Muramatsu, H., Negishi, T., Sugawara, A., Kensler, T. W., & Yamamoto, M. (2013). The Keap1-Nrf2 system prevents onset of diabetes mellitus. Molecular and cellular biology, 33(15), 2996–3010. https://doi.org/10.1128/MCB.00225-13	23716596	Mouse	Blood, plasma, skeletal muscle, liver	ELISA, qPCR	Diabetic mice (db/db) crossed to Keap1 KD (Keap1 flox-) and Nrf2 null (Nrf2-/-)
236	Chen, H., Li, J., Li, H., Hu, Y., Tevebaugh, W., Yamamoto, M., Que, J., & Chen, X. (2012). Transcript profiling identifies dynamic gene expression patterns and an important role for Nrf2/Keap1 pathway in the developing mouse esophagus. PloS one, 7(5), e36504. https://doi.org/10.1371/journal.pone.0036504	22567161	Mouse	Esophagus (squamous cells)	Microarray	Keap1-/- vs Keap1-/-/Nrf2-/-mice
237	Copple IM, den Hollander W, Callegaro G, Mutter FE, Maggs JL, Schofield AL, Rainbow L, Fang Y, Sutherland JJ, Ellis EC, Ingelman-Sundberg M, Fenwick SW, Goldring CE, van de Water B, Stevens JL, Park BK. Characterisation of the NRF2 transcriptional network and its response to chemical insult in primary human hepatocytes: implications for prediction of drug-induced liver injury. Arch Toxicol. 2019 …	30426165	Human	Liver (primary hepatocytes)	Microarray	siRNA targeting NRF2 and siRNA targeting KEAP1
238	Taguchi K, Takaku M, Egner PA, Morita M, Kaneko T, Mashimo T, Kensler TW, Yamamoto M. Generation of a New Model Rat: Nrf2 Knockout Rats Are Sensitive to Aflatoxin B1 Toxicity. Toxicol Sci. 2016 Jul;152(1):40-52. doi: 10.1093/toxsci/kfw065. Epub 2016 Apr 12. PMID: 27071940; PMCID: PMC4922541.	27071940	Rat	Liver	Microarray	CDDO-Im treatment of WT and Nrf2 KO rats

## Sheet: Methods
Abbreviation	Method
ChIP	Chromatin Immunoprecipitation
ChIP-seq	Chromatin Immunoprecipitation Sequencing
EMSA	Electrophoretic Mobility Shift Assay
Exo-seq	Exome Sequencing
NB	Northern Blot
qPCR	Quantitative Polymerase Chain Reaction
RIA	Radioimmunoassay
RNA-Seq	RNA Sequencing
RT-qPCR	Real-time quantitative Polymerase Chain Reaction
WB	Western Blot
WISH	Whole-mount in situ hybridization

## Sheet: Intervention
Abbreviation	Compound
2,4-DDE	Aldehyde 2,4-decadienal
3-BDB	3-bromo-4,5-dihydroxybenzaldehyde
3-MC	3-methylcholanthrene
ASI	Astragaloside IV
BHA	Butylated hydroxyanisole
BSO	L-buthionine sulfoximine
CDDO-Im	CDDO-Imidazolide
CDDO-Me	Methyl-2-cyano-3,12-dioxooleano-1,9-dien-28-oate (bardoxolone methyl)
Cln	Carlinoside
CORM-2	Carbon monoxide-releasing molecule
CORM-3	Tricarbonylchloro(glycinato)ruthenium
D3T	D3T 3H-1,2-dithiole-3-thione
DEM	Diethyl maleate
DFF	5,8-Dihydroxy-4',7-dimethoxyflavone
DMF	Dimethyl fumarate
DMI	Dimethyl itaconate
EGCG	Epigallocatechin gallate
HA	Heme
HNE	4-Hydroxy-2-nonenal
IPRG001	Long-acting (1R)-isoPropyloxygenipin
KGF	Keratinocyte growth factor
LPS	Lipopolysaccharide
LXA4	Lipoxin A4
OPZ	Oltipraz
PFOS	Perfluorooctane sulfonate (C8HF17O3S)
Puerarin	7,4′-dihydroxyisoflavone-8β-glucopyranoside
SFN	Sulforaphane
SNP	Sodium nitroprusside
STS	Sodium tanshinone IIA sulfonate
TBHQ	Tert-butylhydroquinone
TCDD	2,3,7,8-Tetrachlorodibenzo-p-dioxin
TG	Thapsigargin
UDCA	Ursodeoxycholic acid
VPA	Valproic acid
ZER	Zerumbone
